# Supplementary material for: A Data-Driven Review of the Genetic Factors of Pregnancy Complications
Source: Int J Mol Sci. 2020 May 11;21(9):3384. doi: 10.3390/ijms21093384 (PMC7246997; doi:10.3390/ijms21093384)
Supplement: Supplementary file 1 [file ijms-21-03384-s001.zip]

Archive with 5 entries (4 files):
- Supplementary_Information/
- Supplementary_Information/SI_Table_2_GWAS_Catalog.xlsx
- Supplementary_Information/SI_Table_4_UKB_regions.xlsx
- Supplementary_Information/SI_Table_3_UKB_datasets.xlsx
- Supplementary_Information/SI_Table_1_HuGE_lists.xlsx
