# Supplementary material for: A Data-Driven Review of the Genetic Factors of Pregnancy Complications
Source: Int J Mol Sci. 2020 May 11;21(9):3384. doi: 10.3390/ijms21093384 (PMC7246997; doi:10.3390/ijms21093384)
Supplement: Supplementary file 1 [file ijms-21-03384-s001.zip › Supplementary_Information/SI_Table_2_GWAS_Catalog.xlsx]

## Sheet: Main_traits
Chromosome	Position	rsID	Allele_1	Allele_2	P-value	Mapped_genes	Trait
13	37292760	rs1408236	A	G	1e-06	RPS12P24, LINC01048	Adiponectin levels in pregnancy
3	157080986	rs900400	C	T	1e-07	LINC00880, LEKR1	Adiponectin levels in pregnancy
3	186841671	rs17300539	A	G	1e-06	ADIPOQ, AC112907.2	Adiponectin levels in pregnancy
11	92965261	rs10830962	C	G	1e-13	SNRPGP16, AP003171.1	Diabetes (gestational)
13	85834386	rs10220124	A	G	1e-06	AL162373.1, SLITRK6	Diabetes (gestational)
19	40635529	rs7254268	A	G	1e-06	LTBP4, NUMBL	Diabetes (gestational)
3	185811292	rs1470579	A	C	1e-07	IGF2BP2	Diabetes (gestational)
6	20661019	rs7754840	C	G	1e-16	CDKAL1	Diabetes (gestational)
1	36126922	rs146427742	GGGGGGG	GGGGGG	1e-06	TRAPPC3, COL8A2	Early spontaneous preterm birth
1	48358735	rs1877720	C	T	1e-07	SPATA6	Early spontaneous preterm birth
10	97502819	rs10678727	ATAT	ATATAT	1e-06	UBTD1	Early spontaneous preterm birth
10	126538306	rs35113467	C	T	1e-07	C10orf90	Early spontaneous preterm birth
11	6276466	rs10839537	A	C	1e-06	CCKBR, AC068733.2	Early spontaneous preterm birth
13	111026295	rs11490380	C	G	1e-06	LINC00431, LINC00368	Early spontaneous preterm birth
14	55533007	rs2181743	C	T	1e-06	KTN1-AS1	Early spontaneous preterm birth
17	56768193	rs73323006	A	T	1e-06	C17orf67, NOG	Early spontaneous preterm birth
17	72956237	rs28677989	C	T	1e-06	SLC39A11	Early spontaneous preterm birth
2	39872171	rs17480505	C	G	1e-06	SLC8A1-AS1	Early spontaneous preterm birth
2	66489843	rs138191925	C	T	1e-06	MEIS1	Early spontaneous preterm birth
3	188269895	rs112912841	A	G	1e-07	LPP	Early spontaneous preterm birth
4	20329377	rs116461311	A	C	1e-07	SLIT2	Early spontaneous preterm birth
9	32550914	rs112527210	A	G	1e-06	TOPORS	Early spontaneous preterm birth
5	56718676	rs116745876	C	T	1e-08	AC008940.1, C5orf67	Fasting glucose in pregnancy (gestational week 14-16)
12	105756329	rs11112715	C	T	1e-08	CASC18, ST13P3	General glucose level in pregnancy (gestational week 30-32)
1	22143914	rs56318008	C	T	1e-14	WNT4, AL445253.1	Gestational age at birth (maternal effect)
1	91775196	rs4658267	A	C	1e-07	TGFBR3	Gestational age at birth (maternal effect)
15	99438954	rs8029754	A	G	1e-08	AC015660.1, AC015660.4	Gestational age at birth (maternal effect)
2	74134163	rs4853012	A	G	1e-07	AC073263.1	Gestational age at birth (maternal effect)
23	132166544	rs200879388	TTTTTT	TTTTTTT	1e-09	RAP2C, AL049792.1	Gestational age at birth (maternal effect)
3	123349512	rs4383453	A	G	1e-08	ADCY5	Gestational age at birth (maternal effect)
3	128162770	rs2955117	A	G	1e-15	EEFSEC	Gestational age at birth (maternal effect)
5	158468041	rs2963463	T	C	1e-24	AC091979.2, AC091939.1	Gestational age at birth (maternal effect)
6	30929997	rs2532929	G	A	1e-06	VARS2, SFTA2	Gestational age at birth (maternal effect)
7	81777764	rs1558001	C	T	1e-07	CACNA2D1, HGF	Gestational age at birth (maternal effect)
8	29812253	rs149014416	GGG	GG	1e-06	AC131254.1, LINC02099	Gestational age at birth (maternal effect)
9	16408828	rs717267	G	A	1e-07	C9orf92	Gestational age at birth (maternal effect)
9	99306630	rs182704	T	C	1e-07	KRT8P11, NAMA	Gestational age at birth (maternal effect)
10	69223185	rs4746822	C	T	1e-22	HKDC1, AL596223.1	Glycemic traits (pregnancy)
11	92956866	rs7936247	G	T	1e-12	SNRPGP16, AP003171.1	Glycemic traits (pregnancy)
11	92956866	rs7936247	G	T	1e-16	SNRPGP16, AP003171.1	Glycemic traits (pregnancy)
2	27508073	rs1260326	C	T	1e-11	GCKR	Glycemic traits (pregnancy)
2	27508073	rs1260326	C	T	1e-13	GCKR	Glycemic traits (pregnancy)
2	168906638	rs560887	T	C	1e-16	G6PC2, SPC25	Glycemic traits (pregnancy)
21	41211811	rs6517656	A	G	1e-16	BACE2	Glycemic traits (pregnancy)
5	96393194	rs6235	G	C	1e-15	AC104123.1, PCSK1	Glycemic traits (pregnancy)
8	9326086	rs4841132	A	G	1e-13	AC022784.1	Glycemic traits (pregnancy)
8	9326086	rs4841132	A	G	1e-15	AC022784.1	Glycemic traits (pregnancy)
10	6107074	rs12778662	C	T	1e-09	RBM17	Midgestational cytokine/chemokine levels (maternal genetic effect)
3	24883579	rs115463265	C	T	1e-09	AC092422.1	Midgestational cytokine/chemokine levels (maternal genetic effect)
4	145391948	rs1562064	A	G	1e-08	AC079228.1, NMNAT1P4	Midgestational cytokine/chemokine levels (maternal genetic effect)
1	14083049	rs55889542	A	G	1e-06	KAZN	Moderate-to-late spontaneous preterm birth
1	183319885	rs79033343	C	T	1e-06	NMNAT2	Moderate-to-late spontaneous preterm birth
10	24373280	rs75495909	C	T	1e-06	KIAA1217	Moderate-to-late spontaneous preterm birth
10	70740752	rs7093347	A	T	1e-06	ADAMTS14	Moderate-to-late spontaneous preterm birth
14	33690956	rs4627235	A	G	1e-06	NPAS3	Moderate-to-late spontaneous preterm birth
14	57067427	rs2146858	A	C	1e-07	OTX2-AS1, AL391152.1	Moderate-to-late spontaneous preterm birth
17	82910808	rs111873142	C	T	1e-06	TBCD	Moderate-to-late spontaneous preterm birth
18	59970329	rs112843209	CA	CACA	1e-06	NFE2L3P1	Moderate-to-late spontaneous preterm birth
19	29086323	rs17716275	A	G	1e-06	LINC01532, UQCRFS1	Moderate-to-late spontaneous preterm birth
2	2105055	rs72767375	C	T	1e-06	MYT1L	Moderate-to-late spontaneous preterm birth
22	44244728	rs737263	A	G	1e-08	SHISAL1	Moderate-to-late spontaneous preterm birth
3	11608090	rs73814923	A	C	1e-06	AC022001.2, VGLL4	Moderate-to-late spontaneous preterm birth
3	78256172	rs115723230	A	T	1e-06	RN7SKP61, AC108752.1	Moderate-to-late spontaneous preterm birth
3	124141419	rs75292075	C	T	1e-06	KALRN	Moderate-to-late spontaneous preterm birth
5	107744040	rs72134357	ATATATATATATATATATA	ATATATATATATATA	1e-06	RN7SL782P, RN7SKP122	Moderate-to-late spontaneous preterm birth
5	134324356	rs112349722	C	G	1e-06	AC104109.4, CDKL3	Moderate-to-late spontaneous preterm birth
6	66825501	rs200390855	TAGATAGATAGATAGATAGATAGATAGATAGATAGATAGATAGATAGATAGAT	TAGATAGATAGATAGATAGATAGATAGATAGAT	1e-06	RNU7-66P, RF00571	Moderate-to-late spontaneous preterm birth
7	4106984	rs56309858	C	T	1e-06	SDK1	Moderate-to-late spontaneous preterm birth
7	18457388	rs2106507	C	T	1e-06	HDAC9	Moderate-to-late spontaneous preterm birth
8	28756931	rs62504329	A	G	1e-06	INTS9, EXTL3	Moderate-to-late spontaneous preterm birth
9	11064849	rs143057876	C	T	1e-06	AL451129.1, AKAP8P1	Moderate-to-late spontaneous preterm birth
9	22725625	rs687184	G	C	1e-07	LINC01239, AL391117.1	Moderate-to-late spontaneous preterm birth
9	81207944	rs192868041	G	T	1e-06	RPS20P25, AL138749.1	Moderate-to-late spontaneous preterm birth
9	84319815	rs10735568	C	T	1e-06	SLC28A3, AL157886.1	Moderate-to-late spontaneous preterm birth
10	126163537	rs7094759	A	T	1e-06	ADAM12	Placental abruption
13	51281874	rs17837210	A	C	1e-06	FAM124A	Placental abruption
2	21317839	rs219551	C	T	1e-06	AC011752.1, AC018742.1	Placental abruption
2	154405632	rs799758	C	T	1e-06	GALNT13	Placental abruption
5	3545433	rs76258369	C	T	1e-06	IRX1, LINC01019	Placental abruption
5	169846553	rs30080	C	G	1e-06	DOCK2	Placental abruption
5	169861728	rs2291228	G	A	1e-06	DOCK2, INSYN2B	Placental abruption
5	170497691	rs4867606	A	G	1e-06	KCNIP1	Placental abruption
8	17641221	rs11995662	C	T	1e-06	PDGFRL	Placental abruption
10	28738294	rs1248993	A	G	1e-06	BAMBI, LINC01517	Preeclampsia
10	104124358	rs10883969	C	T	1e-06	SFR1	Preeclampsia
11	118161271	rs11600901	A	G	1e-06	SCN2B, SCN4B	Preeclampsia
13	39329106	rs6563695	G	T	1e-06	LHFPL6	Preeclampsia
13	77305241	rs7322722	A	G	1e-06	MYCBP2	Preeclampsia
13	102027776	rs11617740	A	G	1e-07	FGF14	Preeclampsia
2	105261413	rs17636747	C	T	1e-06	AC012360.2, TGFBRAP1	Preeclampsia
20	4234910	rs1556832	C	T	1e-06	ADRA1D	Preeclampsia
20	5968888	rs4815879	A	G	1e-06	AL035461.3, MCM8	Preeclampsia
21	34835765	rs9976946	C	T	1e-06	RUNX1	Preeclampsia
21	42023389	rs2839440	C	T	1e-06	ZNF295-AS1	Preeclampsia
3	149532802	rs17787940	C	T	1e-06	WWTR1	Preeclampsia
4	181688712	rs12641856	A	G	1e-06	AC093840.1, TEMN3-AS1	Preeclampsia
6	31008442	rs28360974	A	G	1e-06	MUC22, MUC21	Preeclampsia
7	25573041	rs975369	A	G	1e-06	AC091705.1, AC005165.1	Preeclampsia
8	20389247	rs17412740	A	G	1e-06	AC023403.1, AC022559.1	Preeclampsia
9	100046403	rs7028939	A	G	1e-06	ERP44	Preeclampsia
9	100214259	rs10989019	C	T	1e-06	INVS	Preeclampsia
17	15287707	rs7217780	C	T	1e-08	TEKT3, AC005703.2	Preterm birth (maternal effect)
19	41345137	rs11466328	G	A	1e-07	AC011462.1	Preterm birth (maternal effect)
23	116033029	rs201386833	TTTTTTT	TTTTTTTT	1e-11	RN7SL712P, AKR1B1P8	Preterm birth (maternal effect)
3	128339768	rs201450565	TTTTTT	TTTTTTT	1e-12	EEFSEC	Preterm birth (maternal effect)
5	158468041	rs2963463	T	C	1e-15	AC091979.2, AC091939.1	Preterm birth (maternal effect)
1	86022231	rs11161721	A	C	1e-09	COL24A1	Preterm birth (maternal effect) (maternal pre-pregnancy BMI interaction)
7	81777764	rs1558001	C	T	1e-08	CACNA2D1, HGF	Spontaneous preterm birth (maternal effect)
8	29812253	rs149014416	GGG	GG	1e-08	AC131254.1, LINC02099	Spontaneous preterm birth (maternal effect)
1	82804287	rs480745	A	G	1e-07	AL157944.1	Spontaneous preterm birth (preterm birth)
1	182336514	rs539974331	AAAAAAAAA	AAAAAAAA	1e-06	GLUL, EIF1P3	Spontaneous preterm birth (preterm birth)
10	6125161	rs10905856	C	T	1e-06	PFKFB3, RBM17	Spontaneous preterm birth (preterm birth)
10	70735022	rs12765664	A	G	1e-06	ADAMTS14	Spontaneous preterm birth (preterm birth)
10	97502819	rs10678727	ATAT	ATATAT	1e-06	UBTD1	Spontaneous preterm birth (preterm birth)
11	83760471	rs202170665	TTTTTTTTTTTT	TTTTTTTTTTTTT	1e-06	DLG2	Spontaneous preterm birth (preterm birth)
11	121627175	rs10892761	C	T	1e-06	SORL1	Spontaneous preterm birth (preterm birth)
13	36859584	rs563538	T	C	1e-06	SMAD9	Spontaneous preterm birth (preterm birth)
18	4316866	rs610269	G	A	1e-06	DLGAP1	Spontaneous preterm birth (preterm birth)
2	28852300	rs200334508	G	T	1e-06	TRMT61B	Spontaneous preterm birth (preterm birth)
2	39872171	rs17480505	C	G	1e-06	SLC8A1-AS1	Spontaneous preterm birth (preterm birth)
2	133517054	rs1966628	C	T	1e-06	NCKAP5	Spontaneous preterm birth (preterm birth)
20	3750492	rs58505239	C	T	1e-06	HSPA12B	Spontaneous preterm birth (preterm birth)
21	40072591	rs9974083	A	G	1e-06	DSCAM	Spontaneous preterm birth (preterm birth)
3	78256172	rs115723230	A	T	1e-06	RN7SKP61, AC108752.1	Spontaneous preterm birth (preterm birth)
4	20329377	rs116461311	A	C	1e-06	SLIT2	Spontaneous preterm birth (preterm birth)
5	158104961	rs4704916	A	G	1e-06	AC025437.5, AC008677.3	Spontaneous preterm birth (preterm birth)
6	112826759	rs1418269	T	C	1e-06	RNU6-1163P, AL360085.1	Spontaneous preterm birth (preterm birth)
6	119622238	rs2794256	G	A	1e-06	MAN1A1, MIR3144	Spontaneous preterm birth (preterm birth)
6	166938616	rs3777722	C	G	1e-09	RNASET2, AL159163.1	Spontaneous preterm birth (preterm birth)
7	40429123	rs57670997	TTTTTTTTTT	TTTTTTTTT	1e-06	SUGCT	Spontaneous preterm birth (preterm birth)
8	13562456	rs7006225	A	G	1e-06	DLC1	Spontaneous preterm birth (preterm birth)
9	102400893	rs35464758	TTTTTTTTTTTT	TTTTTTTTT	1e-06	RNU6-329P, AL442644.1	Spontaneous preterm birth (preterm birth)
3	53384771	rs17053026	C	T	1e-06	CACNA1D	Spontaneous preterm birth (preterm delivery)
9	3943125	rs501631	T	C	1e-06	GLIS3	Spontaneous preterm birth (preterm delivery)
1	63068264	rs7537459	C	T	1e-06	AL162400.1, AL162400.2	Spontaneous preterm birth with premature rupture of membranes
10	70735022	rs12765664	A	G	1e-06	ADAMTS14	Spontaneous preterm birth with premature rupture of membranes
10	97520476	rs4919105	A	G	1e-06	UBTD1	Spontaneous preterm birth with premature rupture of membranes
11	27409619	rs61887835	C	T	1e-06	LGR4	Spontaneous preterm birth with premature rupture of membranes
11	129540086	rs6590390	A	G	1e-06	RPS27P20, AP003500.1	Spontaneous preterm birth with premature rupture of membranes
12	117674581	rs642846	A	G	1e-06	KSR2	Spontaneous preterm birth with premature rupture of membranes
13	49071567	rs118112762	A	G	1e-06	FNDC3A	Spontaneous preterm birth with premature rupture of membranes
14	28028365	rs2807820	G	A	1e-06	BNIP3P1, AL390334.1	Spontaneous preterm birth with premature rupture of membranes
17	57647536	rs113018921	C	G	1e-06	MSI2	Spontaneous preterm birth with premature rupture of membranes
18	36644496	rs7231406	A	G	1e-06	FHOD3	Spontaneous preterm birth with premature rupture of membranes
2	165809595	rs34288836	A	G	1e-06	AC009495.3, AC009495.1	Spontaneous preterm birth with premature rupture of membranes
3	11623075	rs2616554	G	C	1e-06	VGLL4	Spontaneous preterm birth with premature rupture of membranes
3	67394450	rs201608472	A	G	1e-06	SUCLG2	Spontaneous preterm birth with premature rupture of membranes
4	162241645	rs202013048	AA	A	1e-06	FSTL5, MTHFD2P4	Spontaneous preterm birth with premature rupture of membranes
5	158104961	rs4704916	A	G	1e-06	AC025437.5, AC008677.3	Spontaneous preterm birth with premature rupture of membranes
6	124704154	rs17766756	A	G	1e-06	NKAIN2	Spontaneous preterm birth with premature rupture of membranes
8	20981609	rs117023642	C	G	1e-07	LINC02153	Spontaneous preterm birth with premature rupture of membranes
9	81855961	rs11788387	G	T	1e-07	AL591368.1, RNA5SP287	Spontaneous preterm birth with premature rupture of membranes
1	60777648	rs12085223	A	G	1e-06	AC099792.1	Spontaneous preterm birth without premature rupture of membranes
1	182336514	rs539974331	AAAAAAAAA	AAAAAAAA	1e-06	GLUL, EIF1P3	Spontaneous preterm birth without premature rupture of membranes
10	86301682	rs572482355	A	G	1e-06	GRID1	Spontaneous preterm birth without premature rupture of membranes
10	132238150	rs1000535	A	G	1e-06	STK32C	Spontaneous preterm birth without premature rupture of membranes
12	55025347	rs188928429	C	T	1e-06	NEUROD4	Spontaneous preterm birth without premature rupture of membranes
13	31486393	rs61953951	A	G	1e-06	AL161616.1, RXFP2	Spontaneous preterm birth without premature rupture of membranes
13	69952114	rs73212551	G	T	1e-06	KLHL1	Spontaneous preterm birth without premature rupture of membranes
15	26628675	rs112945849	AAAAAAAA	AAAAAAAAA	1e-06	GABRB3	Spontaneous preterm birth without premature rupture of membranes
17	61402973	rs59172073	AAA	AA	1e-06	TBX2, TBX2-AS1	Spontaneous preterm birth without premature rupture of membranes
18	23391045	rs140162370	C	G	1e-06	TMEM241	Spontaneous preterm birth without premature rupture of membranes
18	59971098	rs10871774	A	G	1e-06	NFE2L3P1	Spontaneous preterm birth without premature rupture of membranes
2	100603913	rs68147667	C	G	1e-06	LINC01849, HMGN2P22	Spontaneous preterm birth without premature rupture of membranes
20	3750492	rs58505239	C	T	1e-06	HSPA12B	Spontaneous preterm birth without premature rupture of membranes
21	40092354	rs2410212	C	T	1e-06	DSCAM	Spontaneous preterm birth without premature rupture of membranes
3	61513935	rs2001841	G	A	1e-07	PTPRG, FHIT	Spontaneous preterm birth without premature rupture of membranes
4	103278765	rs1289231	C	T	1e-06	LINC02428	Spontaneous preterm birth without premature rupture of membranes
4	155592141	rs1965937	A	G	1e-06	AC107208.1, GUCY1A1	Spontaneous preterm birth without premature rupture of membranes
5	115970596	rs2115040	G	C	1e-06	LVRN	Spontaneous preterm birth without premature rupture of membranes
6	86267752	rs9342062	C	T	1e-06	AL391417.1, NDUFA5P9	Spontaneous preterm birth without premature rupture of membranes
6	138535303	rs9389588	A	C	1e-06	NHSL1	Spontaneous preterm birth without premature rupture of membranes
9	110480735	rs74514462	A	G	1e-06	SVEP1	Spontaneous preterm birth without premature rupture of membranes
12	105756329	rs11112715	C	T	1e-08	CASC18, ST13P3	Two-hour glucose in pregnancy (gestational week 30-32)
2	46048509	rs11682804	A	G	1e-08	PRKCE	Two-hour glucose in pregnancy (gestational week 30-32)

## Sheet: Additional_traits
Chromosome	Position	rsID	Allele_1	Allele_2	P-value	Mapped_genes	Trait
12	77126410	rs7487338	A	G	1e-07	E2F7, LINC02464	Alloimmunization response to pregnancy (HLA class I)
2	138709685	rs62163199	A	G	1e-08	NXPH2	Alloimmunization response to pregnancy (HLA class I)
1	19647903	rs372271081	A	G	1e-07	NBL1, MICOS10-NBL1	Bronchopulmonary dysplasia in preterm infants
10	132230648	rs60417571	C	T	1e-06	STK32C	Bronchopulmonary dysplasia in preterm infants
14	46990706	rs8016110	A	C	1e-06	MDGA2	Bronchopulmonary dysplasia in preterm infants
16	8740228	rs75055007	A	G	1e-06	ABAT	Bronchopulmonary dysplasia in preterm infants
2	14508784	rs10193074	A	G	1e-06	LINC00276, RF00017	Bronchopulmonary dysplasia in preterm infants
2	104419442	rs4851694	C	T	1e-06	AC068535.1, LINC01102	Bronchopulmonary dysplasia in preterm infants
2	104423229	rs2889323	C	A	1e-06	AC068535.1, LINC01102	Bronchopulmonary dysplasia in preterm infants
2	104474813	rs6543256	A	G	1e-06	LINC01102	Bronchopulmonary dysplasia in preterm infants
3	74024031	rs1949931	G	A	1e-06	AC016930.1, LINC02047	Bronchopulmonary dysplasia in preterm infants
6	169268903	rs7382539	G	A	1e-06	THBS2, BX322234.2	Liver disease severity in Alagille syndrome
9	119810618	rs944961	C	T	1e-06	LINC01613, AC006288.1	Liver disease severity in Alagille syndrome
15	94422181	rs72751339	C	T	1e-08	MCTP2	Neonatal cytokine/chemokine levels (maternal genetic effect)
5	106942471	rs17159338	C	T	1e-09	LINC01950	Neonatal cytokine/chemokine levels (maternal genetic effect)
7	99777087	rs34642455	T	C	1e-08	CYP3A4	Neonatal cytokine/chemokine levels (maternal genetic effect)
11	101390067	rs2508362	A	G	1e-12	TRPC6, PGR-AS1	Severity of nausea and vomiting of pregnancy
19	18389912	rs16982345	A	G	1e-41	LRRC25, GDF15	Severity of nausea and vomiting of pregnancy
4	57484899	rs143409503	AGCAGCAGCA	AGCAGCAGCAGCA	1e-24	LINC02380, AC013724.1	Severity of nausea and vomiting of pregnancy
4	143108887	rs4690766	C	G	1e-08	AC104596.1	Severity of nausea and vomiting of pregnancy
6	55286545	rs7761177	C	T	1e-09	GFRAL, HCRTR2	Severity of nausea and vomiting of pregnancy
6	91584653	rs4707680	C	T	1e-10	CASC6, MIR4643	Severity of nausea and vomiting of pregnancy
14	24320104	rs3181382	G	T	1e-07	ADCY4	Surgical necrotising enterocolitis in extremely premature birth
16	88043118	rs9927732	C	G	1e-07	BANP	Surgical necrotising enterocolitis in extremely premature birth
18	37225231	rs2017027	T	C	1e-06	KIAA1328	Surgical necrotising enterocolitis in extremely premature birth
2	7089647	rs61329746	C	G	1e-06	AC068481.1, RN7SKP112	Surgical necrotising enterocolitis in extremely premature birth
2	217064297	rs62176284	A	G	1e-06	AC007749.1, RN7SKP43	Surgical necrotising enterocolitis in extremely premature birth
20	15609842	rs17694839	C	T	1e-06	MACROD2	Surgical necrotising enterocolitis in extremely premature birth
20	43455408	rs35198725	C	G	1e-06	SRSF6, RF00019	Surgical necrotising enterocolitis in extremely premature birth
22	42335534	rs4822112	G	T	1e-06	TCF20	Surgical necrotising enterocolitis in extremely premature birth
3	12015255	rs9310398	A	G	1e-06	SYN2	Surgical necrotising enterocolitis in extremely premature birth
3	73189542	rs11719409	A	G	1e-06	RNU6-1270P, CCDC75P1	Surgical necrotising enterocolitis in extremely premature birth
3	161954571	rs62278738	C	T	1e-06	TOMM22P6, AC131211.1	Surgical necrotising enterocolitis in extremely premature birth
5	94937747	rs186049	G	C	1e-06	MCTP1	Surgical necrotising enterocolitis in extremely premature birth
6	155222857	rs6939601	C	G	1e-06	TIAM2	Surgical necrotising enterocolitis in extremely premature birth
7	9545334	rs9648634	A	G	1e-06	AC004852.2, GAPDHP68	Surgical necrotising enterocolitis in extremely premature birth
7	140387149	rs56402448	A	G	1e-06	SLC37A3	Surgical necrotising enterocolitis in extremely premature birth
8	24323415	rs58578562	A	C	1e-06	ADAM28, AC120193.1	Surgical necrotising enterocolitis in extremely premature birth
8	40008298	rs2955885	A	G	1e-06	IDO2	Surgical necrotising enterocolitis in extremely premature birth
8	114878275	rs10505232	A	C	1e-09	TRPS1, CARSP2	Surgical necrotising enterocolitis in extremely premature birth
9	81314691	rs60140289	A	G	1e-06	RPS20P25, AL138749.1	Surgical necrotising enterocolitis in extremely premature birth

## Sheet: gwcat_3_repeats
Chromosome	Position	rsID	Allele_1	Allele_2	P-value	Mapped_genes	Trait	Reported
8	9326086	rs4841132	A	G	1e-13	AC022784.1	Glycemic traits (pregnancy)	2
8	29812253	rs149014416	GGG	GG	1e-06	AC131254.1, LINC02099	Gestational age at birth (maternal effect), Spontaneous preterm birth (maternal effect)	2
7	81777764	rs1558001	C	T	1e-07	CACNA2D1, HGF	Gestational age at birth (maternal effect), Spontaneous preterm birth (maternal effect)	2
5	158468041	rs2963463	T	C	1e-15	AC091979.2, AC091939.1	Preterm birth (maternal effect), Gestational age at birth (maternal effect)	2
5	158104961	rs4704916	A	G	1e-06	AC025437.5, AC008677.3	Spontaneous preterm birth (preterm birth), Spontaneous preterm birth with premature rupture of membranes	2
4	20329377	rs116461311	A	C	1e-06	SLIT2	Spontaneous preterm birth (preterm birth), Early spontaneous preterm birth	2
3	78256172	rs115723230	A	T	1e-06	RN7SKP61, AC108752.1	Moderate-to-late spontaneous preterm birth, Spontaneous preterm birth (preterm birth)	2
2	39872171	rs17480505	C	G	1e-06	SLC8A1-AS1	Early spontaneous preterm birth, Spontaneous preterm birth (preterm birth)	2
2	27508073	rs1260326	C	T	1e-11	GCKR	Glycemic traits (pregnancy)	2
20	3750492	rs58505239	C	T	1e-06	HSPA12B	Spontaneous preterm birth (preterm birth), Spontaneous preterm birth without premature rupture of membranes	2
12	105756329	rs11112715	C	T	1e-08	CASC18, ST13P3	General glucose level in pregnancy (gestational week 30-32), Two-hour glucose in pregnancy (gestational week 30-32)	2
11	92956866	rs7936247	G	T	1e-12	SNRPGP16, AP003171.1	Glycemic traits (pregnancy)	2
1	182336514	rs539974331	AAAAAAAAA	AAAAAAAA	1e-06	GLUL, EIF1P3	Spontaneous preterm birth (preterm birth), Spontaneous preterm birth without premature rupture of membranes	2
10	97502819	rs10678727	ATAT	ATATAT	1e-06	UBTD1	Early spontaneous preterm birth, Spontaneous preterm birth (preterm birth)	2
10	70735022	rs12765664	A	G	1e-06	ADAMTS14	Spontaneous preterm birth (preterm birth), Spontaneous preterm birth with premature rupture of membranes	2
