# Supplementary material for: A Data-Driven Review of the Genetic Factors of Pregnancy Complications
Source: Int J Mol Sci. 2020 May 11;21(9):3384. doi: 10.3390/ijms21093384 (PMC7246997; doi:10.3390/ijms21093384)
Supplement: Supplementary file 1 [file ijms-21-03384-s001.zip › Supplementary_Information/SI_Table_4_UKB_regions.xlsx]

## Sheet: SI_Table_4_UKB_loci
	Chromosome	Start	End	Phenotype_Code	Genes	SNPs	p_values	Phenotype_Description
1	1	14835901	15025734	I9_HYPTENSPREG,O46	KAZN,TBCAP2	1:14885901:C:T,1:14975734:A:G	4.58987e-06,7.64984e-06	Hypertension complicating pregnancy, childbirth, and the puerperiumDiagnoses - main ICD10: O46 Antepartum haemorrhage, not elsewhere classified
2	1	15341501	15441501	O69	KAZN	1:15391501:T:C	8.60817e-06	Diagnoses - main ICD10: O69 Labour and delivery complicated by umbilical cord complications
3	1	60569324	60669324	I9_HYPTENSPREG	RP11-575B7.3	1:60619324:T:C	1.82013e-06	Hypertension complicating pregnancy, childbirth, and the puerperium
4	1	60732072	60832072	I9_HYPTENSPREG	.	1:60782072:A:G	5.3224e-06	Hypertension complicating pregnancy, childbirth, and the puerperium
5	1	94739174	94839174	O46	ARHGAP29,GAPDHP29,RP11-148B18.3,RP11-148B18.4	1:94789174:T:C	1.36575e-06	Diagnoses - main ICD10: O46 Antepartum haemorrhage, not elsewhere classified
6	1	165082051	165201722	I9_HYPTENSPREG	LMX1A,RP11-38C18.2,RP11-38C18.3	1:165132051:G:A,1:165150686:G:A,1:165151722:C:T	3.64406e-06,4.32852e-06,4.54365e-06	Hypertension complicating pregnancy, childbirth, and the puerperium
7	1	175390469	175518685	O26	TNR,TNR-IT1	1:175440469:T:C,1:175468685:T:C	2.44585e-06,8.18791e-06	Diagnoses - main ICD10: O26 Maternal care for other conditions predominantly related to pregnancy
8	1	175978607	176140828	I9_HYPTENSPREG,O26	RFWD2,RP11-492I21.1	1:176028607:G:T,1:176044613:A:G,1:176052098:A:G,1:176064297:G:A,1:176090828:C:T	5.43869e-06,5.70819e-06,6.75223e-07,6.91621e-06,8.75558e-07	Hypertension complicating pregnancy, childbirth, and the puerperiumDiagnoses - main ICD10: O26 Maternal care for other conditions predominantly related to pregnancy
9	1	176145602	176408458	I9_HYPTENSPREG	MORF4L1P7,RFWD2,RNU2-12P,RP11-195C7.1,RP11-195C7.2,RP11-195C7.3,RP11-357J22.1	1:176195602:G:C,1:176262641:G:A,1:176283945:G:A,1:176358457:C:G,1:176358458:C:G	1.39644e-07,3.89979e-07,4.02614e-07,4.61017e-07,4.77487e-07	Hypertension complicating pregnancy, childbirth, and the puerperium
10	1	186902215	187002215	O26	PLA2G4A	1:186952215:CA:C	1.56234e-06	Diagnoses - main ICD10: O26 Maternal care for other conditions predominantly related to pregnancy
11	1	234021196	234121196	O46	RP11-488L4.1,SLC35F3	1:234071196:T:C	8.81614e-06	Diagnoses - main ICD10: O46 Antepartum haemorrhage, not elsewhere classified
12	1	239307700	239407700	O26	.	1:239357700:T:C	2.3858e-06	Diagnoses - main ICD10: O26 Maternal care for other conditions predominantly related to pregnancy
13	1	241288742	241389340	I9_HYPTENSPREG	MIR3123,RGS7	1:241338742:T:A,1:241339088:G:A,1:241339331:G:A,1:241339340:G:C	4.391e-06,4.58798e-06,4.82949e-06,7.93832e-06	Hypertension complicating pregnancy, childbirth, and the puerperium
14	1	245647260	245747260	O26	KIF26B	1:245697260:C:T	3.24488e-06	Diagnoses - main ICD10: O26 Maternal care for other conditions predominantly related to pregnancy
15	10	6457603	6557603	O26	PRKCQ	10:6507603:T:C	7.55377e-06	Diagnoses - main ICD10: O26 Maternal care for other conditions predominantly related to pregnancy
16	10	63692035	63792035	O26	ARID5B	10:63742035:A:T	4.01467e-06	Diagnoses - main ICD10: O26 Maternal care for other conditions predominantly related to pregnancy
17	10	72647004	72747004	O69	PCBD1,RP11-432J9.3,RP11-432J9.6	10:72697004:C:G	6.4715e-06	Diagnoses - main ICD10: O69 Labour and delivery complicated by umbilical cord complications
18	10	86341106	86441106	O26	.	10:86391106:C:CA	4.17461e-06	Diagnoses - main ICD10: O26 Maternal care for other conditions predominantly related to pregnancy
19	10	101225840	101325840	O26	NKX2-3,RP11-129J12.1,RP11-129J12.2	10:101275840:C:G	9.30333e-06	Diagnoses - main ICD10: O26 Maternal care for other conditions predominantly related to pregnancy
20	10	124742796	124842796	O26	ACADSB,IKZF5,PSTK	10:124792796:T:C	7.47824e-06	Diagnoses - main ICD10: O26 Maternal care for other conditions predominantly related to pregnancy
21	11	5372976	5491703	O46	AC104389.28,AC104389.31,AC104389.32,HBE1,HBG2,OR51A10P,OR51B6,OR51I1,OR51I2,OR51J1,OR51K1P,OR51M1,OR51Q1	11:5422976:T:A,11:5423075:T:C,11:5423082:TCTG:T,11:5423085:G:T,11:5423089:T:C,11:5423226:G:T,11:5423257:C:T,11:5423258:T:C,11:5425277:G:C,11:5425803:A:G,11:5426503:A:G,11:5437434:A:G,11:5437736:A:T,11:5438746:A:G,11:5441703:T:A	1.03362e-06,1.44605e-06,1.5885e-06,1.78318e-06,1.7897e-06,1.79063e-06,1.79111e-06,1.79516e-06,1.8019e-06,2.86204e-06,3.23103e-06,3.81977e-06,5.51458e-06	Diagnoses - main ICD10: O46 Antepartum haemorrhage, not elsewhere classified
22	11	21953721	22053721	O46	.	11:22003721:A:G	4.9122e-07	Diagnoses - main ICD10: O46 Antepartum haemorrhage, not elsewhere classified
23	11	36592202	36785229	O69	C11orf74,CTD-2119L1.1,RAG1,RAG2	11:36642202:G:A,11:36656011:A:G,11:36687767:A:G,11:36691823:A:G,11:36699691:T:C,11:36704441:G:C,11:36705980:T:C,11:36707480:G:A,11:36707614:G:A,11:36707716:C:G,11:36710826:C:A,11:36715137:A:C,11:36716476:A:T,11:36721017:G:A,11:36726818:T:G,11:36730081:T:G,11:36735229:G:A	2.56091e-06,3.59034e-07,3.66814e-07,3.66969e-06,3.76633e-07,3.85598e-07,3.85757e-07,3.90233e-07,3.91371e-07,4.00904e-07,4.0407e-07,4.10489e-07,4.21885e-07,4.33554e-07,4.52248e-07,4.6446e-06,5.5993e-07	Diagnoses - main ICD10: O69 Labour and delivery complicated by umbilical cord complications
24	11	44906024	45006024	O26	AC068858.1,TP53I11,TSPAN18	11:44956024:A:G	3.74468e-06	Diagnoses - main ICD10: O26 Maternal care for other conditions predominantly related to pregnancy
25	11	60837852	60949932	O26	CD5,VPS37C	11:60887852:G:C,11:60899932:A:G	1.8208e-06,7.4401e-07	Diagnoses - main ICD10: O26 Maternal care for other conditions predominantly related to pregnancy
26	11	87453135	87553135	O69	RP11-665E10.1,RP11-665E10.5	11:87503135:G:T	9.19569e-06	Diagnoses - main ICD10: O69 Labour and delivery complicated by umbilical cord complications
27	11	87624248	87724248	O69	RP11-665E10.3	11:87674248:A:G	1.5322e-07	Diagnoses - main ICD10: O69 Labour and delivery complicated by umbilical cord complications
28	11	90624056	90767639	O46	DISC1FP1	11:90674056:G:GAAAGGAAGGAA,11:90674067:AG:A,11:90717639:A:G	4.52086e-06,4.69387e-06,8.8266e-06	Diagnoses - main ICD10: O46 Antepartum haemorrhage, not elsewhere classified
29	12	8400488	8521438	O69	AC092745.1,AC092865.1,ENPP7P5,LINC00937,RP11-113C12.4,RP11-90D4.3,RPS3AP43	12:8450488:A:G,12:8451778:T:TG,12:8452224:T:G,12:8454935:T:G,12:8469671:T:C,12:8470074:G:C,12:8471427:C:T,12:8471438:CT:C	5.51228e-06,6.4018e-06,7.02866e-06,7.14047e-06,8.41874e-06,8.63045e-06,8.98943e-06,9.31869e-06	Diagnoses - main ICD10: O69 Labour and delivery complicated by umbilical cord complications
30	12	30334445	30537772	I9_HYPTENSPREG	RNA5SP356,RP11-155I9.1,RP11-776A13.1,RP11-776A13.3	12:30384445:C:A,12:30403657:T:C,12:30481760:C:G,12:30487772:T:C	3.20383e-06,3.36106e-06,3.58196e-06,9.5658e-07	Hypertension complicating pregnancy, childbirth, and the puerperium
31	12	32868876	32983592	I9_HYPTENSPREG	DNM1L,PKP2,RP11-278C7.1,YARS2	12:32918876:A:C,12:32926477:T:C,12:32927433:T:A,12:32927487:G:A,12:32928244:A:AT,12:32930537:A:G,12:32933592:CA:C	2.76674e-06,3.01438e-06,3.83436e-06,3.98813e-06,4.33469e-06,4.54892e-06,8.96044e-06	Hypertension complicating pregnancy, childbirth, and the puerperium
32	12	42515297	42671605	O26	AC020629.1,GXYLT1,PPHLN1,RN7SL10P,YAF2	12:42565297:A:C,12:42621605:C:T	8.20307e-06,8.94013e-06	Diagnoses - main ICD10: O26 Maternal care for other conditions predominantly related to pregnancy
33	12	97721652	97821652	I9_HYPTENSPREG	.	12:97771652:GGTGT:G	9.08273e-06	Hypertension complicating pregnancy, childbirth, and the puerperium
34	13	41971188	42071188	O69	AL354833.1,AL354833.2,AL354833.3,OR7E155P,OR7E36P,OR7E37P,RGCC	13:42021188:T:G	5.85637e-07	Diagnoses - main ICD10: O69 Labour and delivery complicated by umbilical cord complications
35	13	44336220	44436220	O26	CCDC122,ENOX1,RP11-168P13.1	13:44386220:T:G	4.76382e-06	Diagnoses - main ICD10: O26 Maternal care for other conditions predominantly related to pregnancy
36	13	49137031	49239523	O46	LINC00462,LINC01077	13:49187031:T:A,13:49189523:A:T	9.67375e-06,9.86919e-06	Diagnoses - main ICD10: O46 Antepartum haemorrhage, not elsewhere classified
37	13	91105906	91210761	I9_HYPTENSPREG	LINC01049	13:91155906:C:A,13:91160761:C:T	7.74125e-06,8.04053e-06	Hypertension complicating pregnancy, childbirth, and the puerperium
38	13	94072417	94172417	O69	GPC6	13:94122417:A:AT	4.91882e-06	Diagnoses - main ICD10: O69 Labour and delivery complicated by umbilical cord complications
39	14	42086182	42186182	O26	LRFN5	14:42136182:A:G	7.80565e-06	Diagnoses - main ICD10: O26 Maternal care for other conditions predominantly related to pregnancy
40	14	99066184	99166184	O26	.	14:99116184:A:G	6.01142e-06	Diagnoses - main ICD10: O26 Maternal care for other conditions predominantly related to pregnancy
41	15	33881231	33981231	O26	RYR3	15:33931231:C:T	3.58189e-06	Diagnoses - main ICD10: O26 Maternal care for other conditions predominantly related to pregnancy
42	15	35335567	35435567	O69	NANOGP8,PRELID1P4,RP11-323I15.2,RP11-323I15.3,RP11-323I15.5	15:35385567:T:TA	2.07221e-07	Diagnoses - main ICD10: O69 Labour and delivery complicated by umbilical cord complications
43	15	56508014	56610873	O69	RFX7,RNU6-1287P,TEX9	15:56558014:A:G,15:56560873:A:C	9.44794e-06,9.96057e-06	Diagnoses - main ICD10: O69 Labour and delivery complicated by umbilical cord complications
44	15	56712888	56837114	O69	MNS1,RP11-1129I3.1,TEX9	15:56762888:T:TATC,15:56763454:A:C,15:56787114:G:T	5.32334e-06,5.46698e-06,6.91385e-06	Diagnoses - main ICD10: O69 Labour and delivery complicated by umbilical cord complications
45	15	66458861	66599062	O26	DIS3L,MEGF11,RP11-653J6.1	15:66508861:T:C,15:66511609:G:A,15:66515204:G:T,15:66515469:T:C,15:66519961:A:C,15:66523318:G:T,15:66527530:C:T,15:66528324:T:A,15:66530274:T:G,15:66549062:T:C	1.61465e-06,1.82699e-06,2.62396e-06,2.67391e-06,2.72438e-06,2.73943e-06,2.74489e-06,3.11564e-06,4.22747e-06,4.92444e-06	Diagnoses - main ICD10: O26 Maternal care for other conditions predominantly related to pregnancy
46	15	75932186	76032186	O26	AC019294.1,AC105020.1,CSPG4,CTD-2026K11.1,DNM1P35,IMP3,ODF3L1,RP11-24M17.4,SNX33	15:75982186:A:G	6.2797e-06	Diagnoses - main ICD10: O26 Maternal care for other conditions predominantly related to pregnancy
47	15	90941456	91041456	O46	IQGAP1	15:90991456:G:T	5.08483e-07	Diagnoses - main ICD10: O46 Antepartum haemorrhage, not elsewhere classified
48	16	2437853	2537853	O46	ABCA17P,C16orf59,CCNF,NTN3,RP11-715J22.2,RP11-715J22.3,RP11-715J22.4,RP11-715J22.6,TBC1D24	16:2487853:CTA:C	3.37277e-06	Diagnoses - main ICD10: O46 Antepartum haemorrhage, not elsewhere classified
49	16	64084195	64184195	I9_HYPTENSPREG	.	16:64134195:A:G	9.29736e-06	Hypertension complicating pregnancy, childbirth, and the puerperium
50	16	73045266	73145266	O46	AC002044.4,HCCAT5,RP11-346C20.3,RP11-346C20.4,ZFHX3	16:73095266:C:T	9.93292e-06	Diagnoses - main ICD10: O46 Antepartum haemorrhage, not elsewhere classified
51	16	81378333	81478333	O26	GAN,MIR4720,RP11-391L3.1	16:81428333:T:TTCCCCAGTGA	1.92591e-06	Diagnoses - main ICD10: O26 Maternal care for other conditions predominantly related to pregnancy
52	17	13210195	13310465	I9_HYPTENSPREG	.	17:13260195:A:G,17:13260465:G:A	5.51846e-06,6.62659e-06	Hypertension complicating pregnancy, childbirth, and the puerperium
53	17	21315914	21431343	I9_HYPTENSPREG	C17orf51,KCNJ12,PDLIM1P2,RP11-728E14.2,RP11-728E14.3,RP11-822E23.7,RPL21P120	17:21365914:C:A,17:21381343:C:T	5.18345e-06,7.91399e-06	Hypertension complicating pregnancy, childbirth, and the puerperium
54	17	49699782	49799782	O69	CA10	17:49749782:C:T	8.8292e-06	Diagnoses - main ICD10: O69 Labour and delivery complicated by umbilical cord complications
55	17	51656322	51758457	O69	.	17:51706322:C:T,17:51707162:A:C,17:51708457:A:G	7.81135e-06,8.57733e-06,9.25438e-06	Diagnoses - main ICD10: O69 Labour and delivery complicated by umbilical cord complications
56	17	54461191	54561191	O46	ANKFN1	17:54511191:TA:T	9.74089e-06	Diagnoses - main ICD10: O46 Antepartum haemorrhage, not elsewhere classified
57	17	54716612	54816612	I9_HYPTENSPREG	.	17:54766612:C:T	3.77799e-06	Hypertension complicating pregnancy, childbirth, and the puerperium
58	18	5302331	5411586	I9_HYPTENSPREG	CTD-3096M3.1,CTD-3096M3.2,EPB41L3	18:5352331:T:C,18:5357607:C:CTG,18:5358774:A:C,18:5360258:T:C,18:5361586:A:G	5.93329e-06,7.80894e-06,9.54883e-06,9.5717e-06,9.82234e-06	Hypertension complicating pregnancy, childbirth, and the puerperium
59	18	20230341	20330341	I9_HYPTENSPREG	RP11-370A5.1,RP11-739L10.1	18:20280341:C:T	5.15878e-08	Hypertension complicating pregnancy, childbirth, and the puerperium
60	19	14248620	14348620	O26	CTB-55O6.12,LPHN1,RN7SL231P	19:14298620:G:A	7.44986e-06	Diagnoses - main ICD10: O26 Maternal care for other conditions predominantly related to pregnancy
61	19	53852723	53952723	O46	CTD-2224J9.7,CTD-3141N22.1,RPL39P36,TPM3P9,ZNF525,ZNF761,ZNF765,ZNF845	19:53902723:T:C	2.12025e-07	Diagnoses - main ICD10: O46 Antepartum haemorrhage, not elsewhere classified
62	2	45055597	45155597	O26	RP11-89K21.1	2:45105597:T:C	3.25544e-06	Diagnoses - main ICD10: O26 Maternal care for other conditions predominantly related to pregnancy
63	2	112933796	113269199	I9_HYPTENSPREG	AC115115.2,AC115115.3,AC115115.4,FBLN7,RGPD8,TTL,ZC3H6,ZC3H8,snoU13	2:112983796:G:GT,2:112983901:A:C,2:112985107:G:A,2:113017065:T:C,2:113023629:G:A,2:113052585:CTGA:C,2:113052588:T:TACCAC,2:113109203:C:T,2:113110221:T:C,2:113117648:A:G,2:113145337:G:C,2:113174604:T:TA,2:113183425:C:T,2:113187205:G:T,2:113197930:C:A,2:113217040:A:G,2:113219199:T:G	1.05559e-07,1.135e-07,1.33759e-06,1.48425e-06,2.56907e-06,4.60149e-08,5.44815e-08,5.67011e-06,6.11471e-06,6.12964e-06,6.15245e-08,7.17929e-06,7.59308e-08,7.67495e-08,8.1412e-06,9.04801e-06,9.38156e-06	Hypertension complicating pregnancy, childbirth, and the puerperium
64	2	178067765	178190881	O69	AC074286.1,AC079305.10,AC079305.8,DNAJC19P5,HNRNPA3,MIR3128,MIR4444-1,NFE2L2,RP11-337N6.1,RP11-337N6.2	2:178117765:C:T,2:178118550:C:A,2:178119296:G:A,2:178120312:T:G,2:178120391:T:C,2:178130037:T:G,2:178136647:T:C,2:178138926:T:C,2:178139887:T:C,2:178140881:C:A	4.04298e-06,4.28094e-06,4.49493e-06,4.69304e-06,6.08503e-06,6.2093e-06,6.26911e-06,6.42925e-06,7.39507e-06,9.26436e-06	Diagnoses - main ICD10: O69 Labour and delivery complicated by umbilical cord complications
65	2	209380635	209480635	O69	AC019185.3,AC019185.4,PTH2R	2:209430635:T:A	1.40602e-06	Diagnoses - main ICD10: O69 Labour and delivery complicated by umbilical cord complications
66	2	218608179	218708179	O26	AC009469.1,DIRC3,RPL7L1P9,TNS1	2:218658179:T:C	3.3397e-06	Diagnoses - main ICD10: O26 Maternal care for other conditions predominantly related to pregnancy
67	2	228989005	229093867	O26	RNU6-624P,SPHKAP	2:229039005:T:A,2:229039040:T:C,2:229039254:T:C,2:229039672:A:C,2:229039897:TTAA:T,2:229041079:T:C,2:229041138:C:T,2:229041143:C:T,2:229041172:C:T,2:229041386:G:T,2:229041578:T:C,2:229041719:A:G,2:229042283:T:A,2:229042594:G:A,2:229043027:T:G,2:229043631:T:A,2:229043867:C:T	3.08846e-06,3.22022e-06,3.71526e-06,4.07106e-06,4.15628e-06,4.17522e-06,4.17601e-06,4.23561e-06,4.24836e-06,4.56323e-06,4.57817e-06,4.58953e-06,4.69707e-06,4.77402e-06,5.14581e-06,5.20115e-06,7.00507e-06	Diagnoses - main ICD10: O26 Maternal care for other conditions predominantly related to pregnancy
68	2	240432578	240532578	O46	AC079612.1	2:240482578:G:A	1.76361e-06	Diagnoses - main ICD10: O46 Antepartum haemorrhage, not elsewhere classified
69	20	25666615	25766615	O26	FAM182B,RP13-401N8.1,VN1R108P,ZNF337	20:25716615:T:C	4.18415e-06	Diagnoses - main ICD10: O26 Maternal care for other conditions predominantly related to pregnancy
70	20	45565042	45665042	O69	EYA2,GAPDHP54	20:45615042:G:GATCTATATAATATCTATATATATAATATATAA	6.80203e-06	Diagnoses - main ICD10: O69 Labour and delivery complicated by umbilical cord complications
71	20	46756861	46856861	O46	SNORD36	20:46806861:A:G	3.20735e-06	Diagnoses - main ICD10: O46 Antepartum haemorrhage, not elsewhere classified
72	20	55969162	56145032	O46	CTCFL,HMGB1P1,PCK1,RBM38	20:56019162:C:T,20:56020184:C:T,20:56081025:T:C,20:56081132:T:C,20:56084464:T:C,20:56085645:T:C,20:56085841:T:C,20:56086644:T:TC,20:56087800:C:T,20:56087990:A:C,20:56088857:A:AT,20:56088958:T:C,20:56089629:G:A,20:56095032:A:ATGGAGATAGTGGCCAC	1.30776e-06,1.7642e-06,1.83538e-06,2.90179e-07,4.04491e-07,5.75231e-07,6.0013e-07,6.02051e-07,6.27464e-07,6.69194e-07,7.16941e-07,7.51228e-06,8.03629e-07,9.23844e-07	Diagnoses - main ICD10: O46 Antepartum haemorrhage, not elsewhere classified
73	20	59000476	59100476	O69	MIR4533,RP5-1043L13.1	20:59050476:T:C	7.90976e-06	Diagnoses - main ICD10: O69 Labour and delivery complicated by umbilical cord complications
74	22	37539068	37658249	I9_HYPTENSPREG	C1QTNF6,IL2RB,RAC2,RP1-151B14.6,RP1-151B14.9,SSTR3,Z82188.1	22:37589068:A:C,22:37595156:T:C,22:37608249:A:AAG	1.9384e-06,2.26073e-06,2.30784e-06	Hypertension complicating pregnancy, childbirth, and the puerperium
75	22	49514369	49698936	I9_HYPTENSPREG,O69	RPL35P8	22:49564369:G:A,22:49648936:T:C	3.55216e-06,9.96582e-07	Hypertension complicating pregnancy, childbirth, and the puerperiumDiagnoses - main ICD10: O69 Labour and delivery complicated by umbilical cord complications
76	23	6761324	6861324	O26	.	23:6811324:C:G	2.21797e-06	Diagnoses - main ICD10: O26 Maternal care for other conditions predominantly related to pregnancy
77	23	7028682	7128682	O26	.	23:7078682:C:G	1.77192e-07	Diagnoses - main ICD10: O26 Maternal care for other conditions predominantly related to pregnancy
78	23	31312157	31412157	I9_HYPTENSPREG	.	23:31362157:C:G	5.71575e-06	Hypertension complicating pregnancy, childbirth, and the puerperium
79	23	35164192	35275955	O26	.	23:35214192:G:GT,23:35220631:CT:C,23:35224502:A:C,23:35225955:T:C	5.64727e-08,7.35774e-06,9.38048e-06,9.57022e-06	Diagnoses - main ICD10: O26 Maternal care for other conditions predominantly related to pregnancy
80	23	35294622	35394622	O26	.	23:35344622:C:T	9.53915e-06	Diagnoses - main ICD10: O26 Maternal care for other conditions predominantly related to pregnancy
81	23	36444227	36544227	O26	.	23:36494227:A:G	5.92756e-06	Diagnoses - main ICD10: O26 Maternal care for other conditions predominantly related to pregnancy
82	23	97563597	97701164	O46	.	23:97613597:A:C,23:97628239:C:T,23:97628713:T:C,23:97629473:T:C,23:97629637:A:C,23:97635005:T:C,23:97638256:A:G,23:97649203:T:A,23:97651164:T:C	3.54695e-06,4.81265e-06,5.6333e-06,6.08048e-06,6.52713e-06,8.02352e-06,8.30804e-06,9.65641e-06,9.85082e-06	Diagnoses - main ICD10: O46 Antepartum haemorrhage, not elsewhere classified
83	23	121594980	121694980	O26	.	23:121644980:T:C	6.4307e-09	Diagnoses - main ICD10: O26 Maternal care for other conditions predominantly related to pregnancy
84	3	27522820	27658341	I9_HYPTENSPREG	AC099535.4,AC137675.1,RNU1-96P,SLC4A7,Y_RNA	3:27572820:T:C,3:27573180:A:G,3:27573639:T:C,3:27577398:T:TG,3:27577517:C:CA,3:27578324:T:G,3:27580157:A:G,3:27580578:A:G,3:27581711:C:G,3:27583087:T:C,3:27583317:A:G,3:27584092:T:C,3:27584149:G:T,3:27584162:C:A,3:27590106:A:T,3:27605807:T:C,3:27608341:T:G	2.19634e-06,3.23826e-06,6.4428e-06,6.44963e-06,6.65375e-06,6.80266e-06,7.18327e-06,7.35365e-06,7.39564e-06,7.51259e-06,7.51953e-06,7.54035e-06,8.44032e-06,8.44146e-06,8.58608e-06,8.61844e-06,9.23339e-06	Hypertension complicating pregnancy, childbirth, and the puerperium
85	3	66272536	66372536	O46	RNU6-787P,SLC25A26	3:66322536:G:A	9.82008e-06	Diagnoses - main ICD10: O46 Antepartum haemorrhage, not elsewhere classified
86	3	66444724	66544724	O46	LRIG1	3:66494724:T:G	5.49154e-06	Diagnoses - main ICD10: O46 Antepartum haemorrhage, not elsewhere classified
87	3	111749845	111864298	I9_HYPTENSPREG	C3orf52,GCSAM,MIR567,RFKP2,RP11-757F18.5,SLC9C1,TMPRSS7	3:111799845:A:T,3:111804516:G:C,3:111814298:C:A	6.54461e-06,7.40137e-06,7.47376e-06	Hypertension complicating pregnancy, childbirth, and the puerperium
88	3	111941310	112041310	I9_HYPTENSPREG	RP11-90K6.1,SLC9C1	3:111991310:C:CTG	8.30467e-06	Hypertension complicating pregnancy, childbirth, and the puerperium
89	3	137714156	137814156	I9_HYPTENSPREG	CLDN18,DZIP1L,RP11-461M2.2	3:137764156:C:CT	8.60255e-06	Hypertension complicating pregnancy, childbirth, and the puerperium
90	4	5376614	5507009	O46,O69	RN7SKP275,STK32B,Y_RNA	4:5426614:G:A,4:5426650:G:T,4:5426752:T:C,4:5426821:T:C,4:5426838:C:T,4:5427005:C:T,4:5427052:A:G,4:5427063:T:C,4:5427101:A:G,4:5427384:G:A,4:5427666:G:A,4:5427691:A:G,4:5427842:T:C,4:5427909:A:T,4:5428077:G:A,4:5428371:T:C,4:5429078:CT:C,4:5429300:T:G,4:5429477:G:C,4:5430107:T:C,4:5430450:C:T,4:5430610:T:C,4:5430751:C:T,4:5431171:T:C,4:5431198:G:A,4:5431889:T:A,4:5431991:G:C,4:5432418:T:C,4:5434…	1.0168e-07,1.09082e-07,1.17499e-07,1.18159e-07,1.20546e-07,1.3428e-07,1.44784e-08,1.45103e-08,1.45683e-08,1.5152e-08,1.9118e-07,2.10593e-06,2.10805e-07,2.18228e-07,2.18327e-07,2.186e-07,2.21077e-07,2.23954e-07,2.29157e-07,2.29717e-07,2.33284e-07,2.36328e-07,2.41882e-06,2.43176e-06,2.46213e-07,2.46597e-07,2.55371e-07,2.66364e-06,2.6656e-06,2.69762e-07,2.71699e-07,2.76849e-07,2.778e-07,2.82209e-07,…	Diagnoses - main ICD10: O46 Antepartum haemorrhage, not elsewhere classifiedDiagnoses - main ICD10: O69 Labour and delivery complicated by umbilical cord complications
91	4	11984326	12089243	O26	AC097452.1	4:12034326:A:C,4:12039243:A:G	6.32327e-06,7.24753e-06	Diagnoses - main ICD10: O26 Maternal care for other conditions predominantly related to pregnancy
92	4	16928494	17028494	O26	RP11-141E13.1	4:16978494:A:G	3.1551e-06	Diagnoses - main ICD10: O26 Maternal care for other conditions predominantly related to pregnancy
93	4	21075666	21179175	O69	KCNIP4	4:21125666:CA:C,4:21127326:C:A,4:21129018:T:C,4:21129175:T:C	3.3817e-06,3.39136e-06,3.52625e-06,6.91652e-06	Diagnoses - main ICD10: O69 Labour and delivery complicated by umbilical cord complications
94	4	108249192	108349192	I9_HYPTENSPREG	.	4:108299192:G:A	7.99218e-06	Hypertension complicating pregnancy, childbirth, and the puerperium
95	4	133508294	133687568	I9_HYPTENSPREG	RP11-149A7.1,RP11-149A7.2	4:133558294:C:T,4:133558295:A:G,4:133600144:T:G,4:133600145:C:T,4:133610863:C:CT,4:133614587:T:A,4:133618923:A:G,4:133620209:C:T,4:133625173:T:TTC,4:133625473:C:T,4:133628871:A:AC,4:133628959:G:GA,4:133629559:C:G,4:133630340:T:G,4:133630539:C:T,4:133630635:G:T,4:133631334:T:A,4:133631539:A:G,4:133631597:T:G,4:133633193:C:T,4:133634635:C:T,4:133635139:T:A,4:133635421:G:C,4:133635449:T:C,4:13363555…	1.31721e-06,1.52563e-06,2.74383e-06,2.78666e-06,5.27748e-06,5.29027e-06,5.32556e-06,5.32579e-06,5.38785e-06,6.81467e-06,7.37003e-06,7.44409e-06,7.466e-06,7.52025e-06,7.596e-06,7.89083e-06,7.8977e-06,7.96889e-06,7.97152e-06,8.00445e-06,8.07052e-06,8.19432e-06,8.51684e-06,8.7002e-06,9.07335e-06,9.09343e-06,9.79428e-06	Hypertension complicating pregnancy, childbirth, and the puerperium
96	5	1329762	1429762	O69	CLPTM1L,RP11-325I22.1,RP11-325I22.2,SLC6A3	5:1379762:T:C	4.96532e-06	Diagnoses - main ICD10: O69 Labour and delivery complicated by umbilical cord complications
97	5	11151034	11251034	O69	CTNND2	5:11201034:GCCC:G	3.22768e-06	Diagnoses - main ICD10: O69 Labour and delivery complicated by umbilical cord complications
98	5	16137653	16329031	O26	MARCH11,RP11-19O2.1,RP11-19O2.2,RP11-19O2.4	5:16187653:G:A,5:16241644:T:C,5:16262304:C:T,5:16279031:C:T	1.32437e-06,2.03381e-06,2.92486e-06,6.94411e-06	Diagnoses - main ICD10: O26 Maternal care for other conditions predominantly related to pregnancy
99	5	22783174	22883174	O26	CDH12	5:22833174:G:T	5.59362e-06	Diagnoses - main ICD10: O26 Maternal care for other conditions predominantly related to pregnancy
100	5	53110488	53300254	O26	ARL15,ASS1P9,CTD-2081C10.1,CTD-2081C10.7,MIR581,RNU6-272P	5:53160488:T:C,5:53219986:C:T,5:53222576:C:T,5:53222767:T:G,5:53233229:A:G,5:53250254:A:G	5.15608e-06,5.19458e-06,5.87666e-06,7.401e-06,8.38659e-06,8.41835e-07	Diagnoses - main ICD10: O26 Maternal care for other conditions predominantly related to pregnancy
101	5	83419688	83536397	O46	EDIL3,RNU6-448P	5:83469688:C:A,5:83486397:GTATATATATATATA:G	3.64862e-06,6.78074e-06	Diagnoses - main ICD10: O46 Antepartum haemorrhage, not elsewhere classified
102	5	107931747	108043660	O69	.	5:107981747:A:G,5:107982319:G:T,5:107985206:G:A,5:107985363:T:C,5:107986411:A:G,5:107988382:C:A,5:107991359:CT:C,5:107993660:G:A	1.15375e-06,1.28557e-06,3.00272e-06,5.56621e-06,6.22053e-07,6.2228e-07,6.37382e-07,7.93807e-07	Diagnoses - main ICD10: O69 Labour and delivery complicated by umbilical cord complications
103	5	115735820	115866513	O26	AC010296.1,COMMD10,CTB-118N6.3,SEMA6A	5:115785820:A:G,5:115812424:G:A,5:115816513:G:T	6.22155e-06,8.71785e-06,9.62395e-06	Diagnoses - main ICD10: O26 Maternal care for other conditions predominantly related to pregnancy
104	5	128174861	128274861	O26	SLC27A6	5:128224861:G:A	8.6047e-06	Diagnoses - main ICD10: O26 Maternal care for other conditions predominantly related to pregnancy
105	6	66535709	66635709	I9_HYPTENSPREG	ADH5P4	6:66585709:A:G	7.308e-06	Hypertension complicating pregnancy, childbirth, and the puerperium
106	6	113943436	114043436	O46	AL357519.1,RP11-367G18.1	6:113993436:A:AAAAG	7.31175e-06	Diagnoses - main ICD10: O46 Antepartum haemorrhage, not elsewhere classified
107	6	117031588	117131588	O46	FAM162B,GPRC6A,KPNA5	6:117081588:G:A	8.90379e-06	Diagnoses - main ICD10: O46 Antepartum haemorrhage, not elsewhere classified
108	6	128713333	128865679	I9_HYPTENSPREG	PTPRK,RP1-86D1.2,RP1-86D1.3,RP1-86D1.4,RP1-86D1.5	6:128763333:A:G,6:128769272:T:C,6:128777201:T:C,6:128778156:C:T,6:128780365:T:C,6:128782431:C:G,6:128798981:A:G,6:128815679:A:C	3.65887e-06,4.78193e-06,4.90749e-06,5.25723e-06,5.34926e-06,5.51032e-06,5.53929e-06,5.66894e-06	Hypertension complicating pregnancy, childbirth, and the puerperium
109	6	153072932	153172932	O26	RP1-200K18.1,VIP	6:153122932:T:TATC	1.61024e-06	Diagnoses - main ICD10: O26 Maternal care for other conditions predominantly related to pregnancy
110	7	7952998	8052998	I9_HYPTENSPREG	AC006042.7,AC006042.8,AC009473.1,GLCCI1,RPA3-AS1	7:8002998:C:T	8.87721e-06	Hypertension complicating pregnancy, childbirth, and the puerperium
111	7	8221700	8321700	I9_HYPTENSPREG	AC007009.1,AC007128.1,ICA1	7:8271700:C:T	1.51129e-07	Hypertension complicating pregnancy, childbirth, and the puerperium
112	7	11249654	11350156	I9_HYPTENSPREG	AC004538.3,NPM1P11	7:11299654:C:A,7:11300156:G:C	8.90612e-06,8.94463e-06	Hypertension complicating pregnancy, childbirth, and the puerperium
113	7	21390285	21490285	O26	AC004595.1,AC005094.2,RNU1-15P,SP4	7:21440285:T:C	1.53628e-06	Diagnoses - main ICD10: O26 Maternal care for other conditions predominantly related to pregnancy
114	7	41298514	41442103	O46	.	7:41348514:T:C,7:41357951:T:C,7:41362703:T:C,7:41378944:T:C,7:41392103:A:G	1.45782e-06,1.50309e-06,1.78899e-06,2.02506e-07,4.05964e-06	Diagnoses - main ICD10: O46 Antepartum haemorrhage, not elsewhere classified
115	7	146560850	146660850	O26	AC084872.1,CNTNAP2	7:146610850:CT:C	8.04893e-06	Diagnoses - main ICD10: O26 Maternal care for other conditions predominantly related to pregnancy
116	7	152553230	152660541	O46	.	7:152603230:C:T,7:152604436:G:A,7:152604437:T:A,7:152604776:G:A,7:152605622:G:A,7:152605672:A:G,7:152605750:C:T,7:152606030:G:T,7:152606612:T:C,7:152607880:C:G,7:152607889:G:A,7:152608046:A:G,7:152609188:T:C,7:152610541:G:GT	1.00269e-06,1.01539e-06,1.24411e-07,2.43485e-09,2.50576e-07,3.35939e-07,4.48635e-09,4.64714e-09,5.54792e-09,5.92938e-09,6.28162e-09,6.34742e-09,6.90969e-09,7.48461e-08	Diagnoses - main ICD10: O46 Antepartum haemorrhage, not elsewhere classified
117	8	39982840	40082840	O26	C8orf4,RP11-359E19.2,RP11-470M17.2	8:40032840:T:G	5.13886e-06	Diagnoses - main ICD10: O26 Maternal care for other conditions predominantly related to pregnancy
118	8	41336465	41436465	O26	AGPAT6,GINS4,GOLGA7,KRT18P37,RP11-360L9.4,RP11-360L9.7	8:41386465:T:G	7.25578e-06	Diagnoses - main ICD10: O26 Maternal care for other conditions predominantly related to pregnancy
119	8	65006926	65106926	O69	RP11-32K4.1	8:65056926:TTTTGT:T	3.4374e-06	Diagnoses - main ICD10: O69 Labour and delivery complicated by umbilical cord complications
120	8	69949352	70049352	I9_HYPTENSPREG	GS1-44D20.1,RNU7-102P,RP11-600K15.1	8:69999352:A:G	8.392e-06	Hypertension complicating pregnancy, childbirth, and the puerperium
121	8	81862833	81966100	I9_HYPTENSPREG	PAG1,RP11-172E10.1	8:81912833:A:G,8:81916100:T:C	5.20149e-06,5.6884e-06	Hypertension complicating pregnancy, childbirth, and the puerperium
122	8	122618241	122718241	O26	HAS2,HAS2-AS1,RP11-3G20.1,RP11-3G20.2	8:122668241:ATTTGTTT:A	6.24833e-06	Diagnoses - main ICD10: O26 Maternal care for other conditions predominantly related to pregnancy
123	8	128570948	128670981	I9_HYPTENSPREG	.	8:128620948:T:C,8:128620981:A:ATTCT	7.02137e-06,9.87848e-06	Hypertension complicating pregnancy, childbirth, and the puerperium
124	9	83865222	83965222	O46	.	9:83915222:G:C	9.11234e-06	Diagnoses - main ICD10: O46 Antepartum haemorrhage, not elsewhere classified
125	9	84225708	84325708	O46	RP11-154D17.1,TLE1	9:84275708:T:G	5.3786e-06	Diagnoses - main ICD10: O46 Antepartum haemorrhage, not elsewhere classified
126	9	85100369	85200369	I9_HYPTENSPREG	RP11-15B24.5	9:85150369:A:AG	4.49746e-06	Hypertension complicating pregnancy, childbirth, and the puerperium
127	9	90169466	90295433	O46	DAPK1	9:90219466:A:T,9:90221426:C:CTCCT,9:90222977:T:C,9:90225066:G:A,9:90225190:C:T,9:90225867:A:AAGCACATACTTTATCT,9:90228911:A:G,9:90229923:A:G,9:90231669:T:TC,9:90232402:G:A,9:90232929:C:T,9:90233685:G:A,9:90236184:T:G,9:90240066:G:A,9:90244209:A:G,9:90244818:T:G,9:90245433:C:G	1.68068e-06,2.04569e-06,2.38564e-06,2.44936e-06,2.52788e-06,3.00487e-06,3.07873e-06,3.41771e-06,3.42795e-06,3.65353e-06,3.85251e-06,3.85794e-06,3.91687e-06,3.98343e-06,4.06592e-06,5.00346e-06,7.29804e-07	Diagnoses - main ICD10: O46 Antepartum haemorrhage, not elsewhere classified
128	9	132181181	132281181	I9_HYPTENSPREG	AL353803.1,LINC00963,RP11-492E3.51,RP11-65J3.14,RP11-65J3.2,RP11-65J3.3	9:132231181:A:G	7.90625e-06	Hypertension complicating pregnancy, childbirth, and the puerperium
129	9	134249380	134389187	O26	AL358781.1,POMT1,PRRC2B,SNORD62A,SNORD62B	9:134299380:G:T,9:134339187:G:T	9.46343e-06,9.83341e-06	Diagnoses - main ICD10: O26 Maternal care for other conditions predominantly related to pregnancy
