# Supplementary material for: A Data-Driven Review of the Genetic Factors of Pregnancy Complications
Source: Int J Mol Sci. 2020 May 11;21(9):3384. doi: 10.3390/ijms21093384 (PMC7246997; doi:10.3390/ijms21093384)
Supplement: Supplementary file 1 [file ijms-21-03384-s001.zip › Supplementary_Information/SI_Table_3_UKB_datasets.xlsx]

## Sheet: preg_phen_snp_lGC
file	Phenotype_Code	Phenotype_Description	wget_command	raw_snp	highconf_snp	lambdaGC	log10_P8	log10_P7	log10_P6	n_cases	n_controls	h2_observed
20002_1073.gwas.imputed_v3.female.tsv.gz	20002_1073	Non-cancer illness code, self-reported: gestational hypertension/pre-eclampsia	wget https://www.dropbox.com/s/udbx8bd3jxawqvk/20002_1073.gwas.imputed_v3.female.tsv.bgz?dl=0 -O 20002_1073.gwas.imputed_v3.female.tsv.bgz	13788368	9937825	1.01693	0	2	2	1474	192679	0.0066
20002_1221.gwas.imputed_v3.female.tsv.gz	20002_1221	Non-cancer illness code, self-reported: gestational diabetes	wget https://www.dropbox.com/s/dal12mhf9wpj199/20002_1221.gwas.imputed_v3.female.tsv.bgz?dl=0 -O 20002_1221.gwas.imputed_v3.female.tsv.bgz	13788368	6055207	1.00556	0	0	0	157	193996	-0.0012
20002_1558.gwas.imputed_v3.female.tsv.gz	20002_1558	Non-cancer illness code, self-reported: ectopic pregnancy	wget https://www.dropbox.com/s/vb8a2gd4exl8ejb/20002_1558.gwas.imputed_v3.female.tsv.bgz?dl=0 -O 20002_1558.gwas.imputed_v3.female.tsv.bgz	13788368	7094791	1.01254	0	0	0	271	193882	-0.0019
20002_1559.gwas.imputed_v3.female.tsv.gz	20002_1559	Non-cancer illness code, self-reported: miscarriage	wget https://www.dropbox.com/s/10i8hnk64cpjeps/20002_1559.gwas.imputed_v3.female.tsv.bgz?dl=0 -O 20002_1559.gwas.imputed_v3.female.tsv.bgz	13788368	8783502	1.00636	0	1	1	733	193420	0.0003
20445.gwas.imputed_v3.female.tsv.gz	20445	Depression possibly related to childbirth	wget https://www.dropbox.com/s/3i88kwcx7rln611/20445.gwas.imputed_v3.female.tsv.bgz?dl=0 -O 20445.gwas.imputed_v3.female.tsv.bgz	13778725	11982119	1.00724	0	0	0	4834	33173	0.0286
2774.gwas.imputed_v3.female.tsv.gz	2774	Ever had stillbirth, spontaneous miscarriage or termination	wget https://www.dropbox.com/s/duzoj2lnu98hmcf/2774.gwas.imputed_v3.female.tsv.bgz?dl=0 -O 2774.gwas.imputed_v3.female.tsv.bgz	13788331	13580276	1.0427	0	1	1	60565	130687	0.0216
3829.gwas.imputed_v3.female.tsv.gz	3829	Number of stillbirths	wget https://www.dropbox.com/s/qletv97uymaezpy/3829.gwas.imputed_v3.female.tsv.bgz?dl=0 -O 3829.gwas.imputed_v3.female.tsv.bgz	13782547	8266023	1.02019	0	0	0	NA	NA	-0.0097
3839.gwas.imputed_v3.female.tsv.gz	3839	Number of spontaneous miscarriages	wget https://www.dropbox.com/s/v8plm3hpffs1caf/3839.gwas.imputed_v3.female.tsv.bgz?dl=0 -O 3839.gwas.imputed_v3.female.tsv.bgz	13782521	13425367	1.01736	0	0	0	NA	NA	0.0268
4041.gwas.imputed_v3.female.tsv.gz	4041	Gestational diabetes only	wget https://www.dropbox.com/s/5gyq798b5cjuvi0/4041.gwas.imputed_v3.female.tsv.bgz?dl=0 -O 4041.gwas.imputed_v3.female.tsv.bgz	13746676	8683815	0.99854	0	1	1	691	5428	0.0512
I9_HYPTENSPREG.gwas.imputed_v3.female.tsv.gz	I9_HYPTENSPREG	Hypertension complicating pregnancy, childbirth, and the puerperium	wget https://www.dropbox.com/s/9fuzg58nzfv6uqo/I9_HYPTENSPREG.gwas.imputed_v3.female.tsv.bgz?dl=0 -O I9_HYPTENSPREG.gwas.imputed_v3.female.tsv.bgz	13788368	8806126	1.00196	0	6	6	743	193431	NA
O00.gwas.imputed_v3.female.tsv.gz	O00	Diagnoses - main ICD10: O00 Ectopic pregnancy	wget https://www.dropbox.com/s/0dugye9lv5wtmer/O00.gwas.imputed_v3.female.tsv.bgz?dl=0 -O O00.gwas.imputed_v3.female.tsv.bgz	13788368	6920157	1.01346	0	0	0	244	193930	-0.0062
O02.gwas.imputed_v3.female.tsv.gz	O02	Diagnoses - main ICD10: O02 Other abnormal products of conception	wget https://www.dropbox.com/s/y7s1ahkaywl9poi/O02.gwas.imputed_v3.female.tsv.bgz?dl=0 -O O02.gwas.imputed_v3.female.tsv.bgz	13788368	9470800	0.998708	0	0	0	1106	193068	0.0005
O03.gwas.imputed_v3.female.tsv.gz	O03	Diagnoses - main ICD10: O03 Spontaneous abortion	wget https://www.dropbox.com/s/qxcbp1u4p5ibv8s/O03.gwas.imputed_v3.female.tsv.bgz?dl=0 -O O03.gwas.imputed_v3.female.tsv.bgz	13788368	9543268	1.0078	0	1	1	1150	193024	0.0017
O04.gwas.imputed_v3.female.tsv.gz	O04	Diagnoses - main ICD10: O04 Medical abortion	wget https://www.dropbox.com/s/jkb7nidp8234ytw/O04.gwas.imputed_v3.female.tsv.bgz?dl=0 -O O04.gwas.imputed_v3.female.tsv.bgz	13788368	9171032	1.01578	0	2	2	922	193252	0.0062
O13.gwas.imputed_v3.female.tsv.gz	O13	Diagnoses - main ICD10: O13 Gestational [pregnancy-induced] hypertension without significant proteinuria	wget https://www.dropbox.com/s/an96ku3ctu5opzy/O13.gwas.imputed_v3.female.tsv.bgz?dl=0 -O O13.gwas.imputed_v3.female.tsv.bgz	13788368	7041938	1.01333	0	0	0	262	193912	-0.0012
O14.gwas.imputed_v3.female.tsv.gz	O14	Diagnoses - main ICD10: O14 Gestational [pregnancy-induced] hypertension with significant proteinuria	wget https://www.dropbox.com/s/rrtjufp2lkl6oea/O14.gwas.imputed_v3.female.tsv.bgz?dl=0 -O O14.gwas.imputed_v3.female.tsv.bgz	13788368	6390812	1.00936	0	0	0	184	193990	0.0043
O16.gwas.imputed_v3.female.tsv.gz	O16	Diagnoses - main ICD10: O16 Unspecified maternal hypertension	wget https://www.dropbox.com/s/wzs7fliyzny8xux/O16.gwas.imputed_v3.female.tsv.bgz?dl=0 -O O16.gwas.imputed_v3.female.tsv.bgz	13788368	7630504	1.00151	0	0	0	364	193810	-0.004
O20.gwas.imputed_v3.female.tsv.gz	O20	Diagnoses - main ICD10: O20 Haemorrhage in early pregnancy	wget https://www.dropbox.com/s/cvu5x9cr74914si/O20.gwas.imputed_v3.female.tsv.bgz?dl=0 -O O20.gwas.imputed_v3.female.tsv.bgz	13788368	8806126	1.00148	0	0	0	738	193436	0.0018
O21.gwas.imputed_v3.female.tsv.gz	O21	Diagnoses - main ICD10: O21 Excessive vomiting in pregnancy	wget https://www.dropbox.com/s/ox9s0hb1z9311i2/O21.gwas.imputed_v3.female.tsv.bgz?dl=0 -O O21.gwas.imputed_v3.female.tsv.bgz	13788368	6179203	1.01189	0	0	0	165	194009	-0.0035
O23.gwas.imputed_v3.female.tsv.gz	O23	Diagnoses - main ICD10: O23 Infections of genito-urinary tract in pregnancy	wget https://www.dropbox.com/s/tz9ot8phkx2crig/O23.gwas.imputed_v3.female.tsv.bgz?dl=0 -O O23.gwas.imputed_v3.female.tsv.bgz	13788368	5299932	1.01595	0	0	0	109	194065	-0.0016
O26.gwas.imputed_v3.female.tsv.gz	O26	Diagnoses - main ICD10: O26 Maternal care for other conditions predominantly related to pregnancy	wget https://www.dropbox.com/s/r2ij0w9oirp07dw/O26.gwas.imputed_v3.female.tsv.bgz?dl=0 -O O26.gwas.imputed_v3.female.tsv.bgz	13788368	9719939	1.00329	1	2	2	1289	192885	0.001
O32.gwas.imputed_v3.female.tsv.gz	O32	Diagnoses - main ICD10: O32 Maternal care for known or suspected malpresentation of foetus	wget https://www.dropbox.com/s/glp0oa7s4ymz926/O32.gwas.imputed_v3.female.tsv.bgz?dl=0 -O O32.gwas.imputed_v3.female.tsv.bgz	13788368	8638367	0.993293	0	1	1	670	193504	0.0019
O34.gwas.imputed_v3.female.tsv.gz	O34	Diagnoses - main ICD10: O34 Maternal care for known or suspected abnormality of pelvic organs	wget https://www.dropbox.com/s/li7bh5jiz5p0qba/O34.gwas.imputed_v3.female.tsv.bgz?dl=0 -O O34.gwas.imputed_v3.female.tsv.bgz	13788368	8916388	0.997883	0	1	1	791	193383	0.0011
O35.gwas.imputed_v3.female.tsv.gz	O35	Diagnoses - main ICD10: O35 Maternal care for known or suspected foetal abnormality and damage	wget https://www.dropbox.com/s/ecqf8i793urlkq3/O35.gwas.imputed_v3.female.tsv.bgz?dl=0 -O O35.gwas.imputed_v3.female.tsv.bgz	13788368	5191192	0.991071	0	0	0	106	194068	-0.0019
O36.gwas.imputed_v3.female.tsv.gz	O36	Diagnoses - main ICD10: O36 Maternal care for other known or suspected foetal problems	wget https://www.dropbox.com/s/kuewb6f09pazl6g/O36.gwas.imputed_v3.female.tsv.bgz?dl=0 -O O36.gwas.imputed_v3.female.tsv.bgz	13788368	9527426	1.00009	0	2	2	1149	193025	0.006
O42.gwas.imputed_v3.female.tsv.gz	O42	Diagnoses - main ICD10: O42 Premature rupture of membranes	wget https://www.dropbox.com/s/4hfd59p0ciwcq2n/O42.gwas.imputed_v3.female.tsv.bgz?dl=0 -O O42.gwas.imputed_v3.female.tsv.bgz	13788368	8603189	1.0044	0	0	0	657	193517	0.0021
O44.gwas.imputed_v3.female.tsv.gz	O44	Diagnoses - main ICD10: O44 Placenta praevia	wget https://www.dropbox.com/s/m6l6z9w6dmkqqbw/O44.gwas.imputed_v3.female.tsv.bgz?dl=0 -O O44.gwas.imputed_v3.female.tsv.bgz	13788368	5691094	0.989876	0	0	0	132	194042	-0.0004
O46.gwas.imputed_v3.female.tsv.gz	O46	Diagnoses - main ICD10: O46 Antepartum haemorrhage, not elsewhere classified	wget https://www.dropbox.com/s/hiv6uzb0qiysneg/O46.gwas.imputed_v3.female.tsv.bgz?dl=0 -O O46.gwas.imputed_v3.female.tsv.bgz	13788368	7983436	1.0036	8	9	9	453	193721	0.0044
O47.gwas.imputed_v3.female.tsv.gz	O47	Diagnoses - main ICD10: O47 False labour	wget https://www.dropbox.com/s/44io9b73qf5i7nb/O47.gwas.imputed_v3.female.tsv.bgz?dl=0 -O O47.gwas.imputed_v3.female.tsv.bgz	13788368	9050768	1.00693	0	1	1	861	193313	0.0033
O48.gwas.imputed_v3.female.tsv.gz	O48	Diagnoses - main ICD10: O48 Prolonged pregnancy	wget https://www.dropbox.com/s/x0zfysbdkyjdzkg/O48.gwas.imputed_v3.female.tsv.bgz?dl=0 -O O48.gwas.imputed_v3.female.tsv.bgz	13788368	8005071	0.991762	0	0	0	459	193715	-0.0061
O60.gwas.imputed_v3.female.tsv.gz	O60	Diagnoses - main ICD10: O60 Preterm delivery	wget https://www.dropbox.com/s/md35k2snm0yplo1/O60.gwas.imputed_v3.female.tsv.bgz?dl=0 -O O60.gwas.imputed_v3.female.tsv.bgz	13788368	6293921	1.0117	0	0	0	177	193997	0.0005
O62.gwas.imputed_v3.female.tsv.gz	O62	Diagnoses - main ICD10: O62 Abnormalities of forces of labour	wget https://www.dropbox.com/s/ezubio9z14d3hvd/O62.gwas.imputed_v3.female.tsv.bgz?dl=0 -O O62.gwas.imputed_v3.female.tsv.bgz	13788368	6326175	1.01095	0	0	0	180	193994	-0.0003
O63.gwas.imputed_v3.female.tsv.gz	O63	Diagnoses - main ICD10: O63 Long labour	wget https://www.dropbox.com/s/5s9b7pvvcbt3hit/O63.gwas.imputed_v3.female.tsv.bgz?dl=0 -O O63.gwas.imputed_v3.female.tsv.bgz	13788368	9392872	1.00837	0	0	0	1060	193114	0.0079
O64.gwas.imputed_v3.female.tsv.gz	O64	Diagnoses - main ICD10: O64 Obstructed labour due to malposition and malpresentation of foetus	wget https://www.dropbox.com/s/xh1syh5lmeytth9/O64.gwas.imputed_v3.female.tsv.bgz?dl=0 -O O64.gwas.imputed_v3.female.tsv.bgz	13788368	6827314	1.00546	0	1	1	234	193940	0.0024
O68.gwas.imputed_v3.female.tsv.gz	O68	Diagnoses - main ICD10: O68 Labour and delivery complicated by foetal stress [distress]	wget https://www.dropbox.com/s/n3rk5x9hgnvn53g/O68.gwas.imputed_v3.female.tsv.bgz?dl=0 -O O68.gwas.imputed_v3.female.tsv.bgz	13788368	10348129	1.00343	0	1	1	1882	192292	0.0002
O69.gwas.imputed_v3.female.tsv.gz	O69	Diagnoses - main ICD10: O69 Labour and delivery complicated by umbilical cord complications	wget https://www.dropbox.com/s/s67ffc7yf9rmkw1/O69.gwas.imputed_v3.female.tsv.bgz?dl=0 -O O69.gwas.imputed_v3.female.tsv.bgz	13788368	6191381	0.996128	0	34	34	168	194006	0.0047
O70.gwas.imputed_v3.female.tsv.gz	O70	Diagnoses - main ICD10: O70 Perineal laceration during delivery	wget https://www.dropbox.com/s/it0ce49f1xk9fc3/O70.gwas.imputed_v3.female.tsv.bgz?dl=0 -O O70.gwas.imputed_v3.female.tsv.bgz	13788368	11192535	1.00779	0	0	0	3077	191097	0.0049
O72.gwas.imputed_v3.female.tsv.gz	O72	Diagnoses - main ICD10: O72 Postpartum haemorrhage	wget https://www.dropbox.com/s/xynp8knoj4jm3s6/O72.gwas.imputed_v3.female.tsv.bgz?dl=0 -O O72.gwas.imputed_v3.female.tsv.bgz	13788368	7313058	1.01106	0	0	0	307	193867	-0.0001
O75.gwas.imputed_v3.female.tsv.gz	O75	Diagnoses - main ICD10: O75 Other complications of labour and delivery, not elsewhere classified	wget https://www.dropbox.com/s/75bj370wnp4qfmz/O75.gwas.imputed_v3.female.tsv.bgz?dl=0 -O O75.gwas.imputed_v3.female.tsv.bgz	13788368	6607913	1.0127	0	0	0	208	193966	0.0057
O80.gwas.imputed_v3.female.tsv.gz	O80	Diagnoses - main ICD10: O80 Single spontaneous delivery	wget https://www.dropbox.com/s/g95jerter81ui4z/O80.gwas.imputed_v3.female.tsv.bgz?dl=0 -O O80.gwas.imputed_v3.female.tsv.bgz	13788368	10148205	1.00509	1	3	3	1672	192502	0.004
O82.gwas.imputed_v3.female.tsv.gz	O82	Diagnoses - main ICD10: O82 Single delivery by Caesarean section	wget https://www.dropbox.com/s/codcp1ivn11vsvs/O82.gwas.imputed_v3.female.tsv.bgz?dl=0 -O O82.gwas.imputed_v3.female.tsv.bgz	13788368	7486083	0.996007	1	1	1	339	193835	0.0037
O99.gwas.imputed_v3.female.tsv.gz	O99	Diagnoses - main ICD10: O99 Other maternal diseases classifiable elsewhere but complicating pregnancy, childbirth and the puerperium	wget https://www.dropbox.com/s/ed3tf9r24pw4nwh/O99.gwas.imputed_v3.female.tsv.bgz?dl=0 -O O99.gwas.imputed_v3.female.tsv.bgz	13788368	8364831	1.00459	1	2	2	567	193607	0.001
PRE_OR_ECLAMPSIA.gwas.imputed_v3.female.tsv.gz	PRE_OR_ECLAMPSIA	Pre-eclampsia or eclampsia	wget https://www.dropbox.com/s/t55xdjl9z63brwa/PRE_OR_ECLAMPSIA.gwas.imputed_v3.female.tsv.bgz?dl=0 -O PRE_OR_ECLAMPSIA.gwas.imputed_v3.female.tsv.bgz	13788368	6471308	1.00652	0	0	0	194	193980	0.0024
XV_PREGNANCY_BIRTH.gwas.imputed_v3.female.tsv.gz	XV_PREGNANCY_BIRTH	Pregnancy, childbirth and the puerperium	wget https://www.dropbox.com/s/682gxhdn71x9nmf/XV_PREGNANCY_BIRTH.gwas.imputed_v3.female.tsv.bgz?dl=0 -O XV_PREGNANCY_BIRTH.gwas.imputed_v3.female.tsv.bgz	13788368	13545982	1.01784	0	2	2	11958	182216	0.0038
Z35.gwas.imputed_v3.female.tsv.gz	Z35	Diagnoses - main ICD10: Z35 Supervision of high-risk pregnancy	wget https://www.dropbox.com/s/l5aohmokw161mxy/Z35.gwas.imputed_v3.female.tsv.bgz?dl=0 -O Z35.gwas.imputed_v3.female.tsv.bgz	13788368	5589086	1.02271	0	0	0	126	194048	0.0081
