# Supplementary material for: A Data-Driven Review of the Genetic Factors of Pregnancy Complications
Source: Int J Mol Sci. 2020 May 11;21(9):3384. doi: 10.3390/ijms21093384 (PMC7246997; doi:10.3390/ijms21093384)
Supplement: Supplementary file 1 [file ijms-21-03384-s001.zip › Supplementary_Information/SI_Table_1_HuGE_lists.xlsx]

## Sheet: Curated_sets
Placental abruption	Gestational diabetes	Preeclampsia	Preterm birth
ABCC8	ABCC8	ABCB1	ABCA1
AGT	ACE	ACE	ACE
BHMT	ADAMTS9	ACOX2	ADCY5
CAMK2B	ADCY5	ACVR2A	ADD1
CNNM1	ADIPOQ	ACVR2B	ADRB2
COX10	ADRA2A	ADIPOQ	AGT
COX5A	ADRB1	ADM	AGTR2
CRY2	ADRB3	ADRB3	AKAP10
CTLA4	AHSG	AGT	AKT3
CTNNA2	APOA5	AGTR1	ANG
CTNND2	ARAP1	AGTR2	ANGPT1
DGKB	ARHGEF11	AKR1C3	APOA1
EPHX1	ARNTL	ANG	APOE
F2	BMP7	ANGPT1	AR
F5	C12orf51	ANXA5	AZU1
FOXA3	CAPN10	APOA1	BHMT
H19	CARTPT	APOB	C3
HLA-DQB1	CAT	APOE	CASP1
HLA-DRB1	CCL2	AQP2	CCL16
HLA-DRB3	CDKAL1	AR	CCL17
IGF2	CDKN2A	ATP2B1	CCL2
IL1RN	CDKN2B	C3	CCL3
IRX1	CFTR	CARD8	CCL4
KCNJ11	COBLL1	CBS	CCL5
MIR17HG	COX2	CCL2	CCR2
MTHFD1	CRK	CCR2	CD14
MYPOP	CRY2	CCR5	CD38
NDUFA10	CYP24A1	CD14	CD40
NDUFA12	CYP27B1	CD28	CD55
NDUFC2	CYP2R1	CD55	CD80
NOS3	DIO2	CDH13	CD86
NR1H3	DLK1	CETP	CDX2
PPARG	DPP4	CFI	COL1A1
PRKCA	DUSP9	CLU	COL1A2
RORA	ENPP1	CNR1	COL3A1
SERPINE1	ESR1	COL1A1	COL4A1
SMAD2	FABP1	COL4A1	COL4A3
THBD	FABP3	COL4A2	COL5A1
THRB	FABP4	COL5A1	COL5A2
TNFRSF1A	FABP5	COMT	COMT
ZNF28	FADS1	CORIN	CR1
ZNRF3	FADS2	CPB2	CRH
	FAIM2	CREBBP	CRHBP
	FTO	CRHBP	CRHR2
	G6PC2	CRP	CRP
	GCK	CSE	CSF2
	GCKR	CTLA4	CSF3
	GHRL	CXCL12	CXCL6
	GIP	CXCR2	CXCL9
	GIPR	CYBA	CXCR1
	GLIS3	CYP11B2	CXCR3
	GRB14	CYP17A1	CYP1A1
	GSTP1	CYP19A1	CYP2E1
	GYS2	CYP27B1	DEFA5
	HFE	CYP2D6	DEFB1
	HHEX	DDAH1	DHFR
	HKDC1	DIO1	EBF1
	HLA-DQA1	DRD1	EDN1
	HLA-DQB1	DROSHA	EEFSEC
	HLA-DRB1	ECE1	F13B
	HLA-DRB2	EDN1	F2
	HLA-DRB5	EGF	F2R
	HLA-DRB9	ENG	F3
	HLA-G	ENPP1	F5
	HNF1A	EPHX1	FADS1
	HNF1B	EPHX2	FADS2
	HNF4A	ERAP2	FAS
	IDE	ERCC4	FASLG
	IGF1	ESR1	FCAR
	IGF2	ESR2	FCGR2B
	IGF2BP2	F11	FCN2
	IL10	F2	FCN3
	IL16	F3	FGF1
	IL18	F5	FLT1
	IL1B	FANCG	FN1
	IL6	FAS	FNDC5
	IL8	FASLG	FRMD7
	INS	FCGR2B	FSHR
	INSR	FGB	GJB2
	IPF1	FGF1	GSTM1
	IRS1	FGF2	GSTT1
	IRS2	FLT1	GSTT2
	JAZF1	FLT4	GSTT2B
	KCNB1	FN1	HFE
	KCNJ11	FOXP3	HLA-DQA1
	KCNQ1	FSHR	HLA-G
	KIAA0020	FTO	HMGCR
	KLF14	GAS6	HSD11B1
	LDLR	GCM1	HSPA1A
	LEP	GNB3	HSPA1L
	LEPR	GNRHR	ICAM1
	LGALS1	GPX4	IFNAR1
	LPL	GSTM1	IFNG
	MADD	GSTP1	IFNGR2
	MAF	GSTT1	IGF1
	MAPK9	GSTZ1	IGF1R
	MBL2	H19	IGF2
	MC4R	HBEGF	IGFBP3
	MFN2	HIF1A	IL10
	MICA	HLA-A	IL10RA
	MIF	HLA-B	IL10RB
	MIR146A	HLA-C	IL11
	MMP9	HLA-DPA1	IL12A
	MTHFR	HLA-DPB1	IL13
	MTNR1A	HLA-DQA1	IL15
	MTNR1B	HLA-DQB1	IL16
	NAMPT	HLA-DRB1	IL17A
	NFE2L3	HLA-DRB4	IL18
	NOS1AP	HLA-G	IL1A
	NOS2	HMOX1	IL1B
	NOS3	HSD17B3	IL1R1
	NPC1	HSPA1B	IL1R2
	NR3C1	HSPA1L	IL1RN
	OAS1	ICAM1	IL2
	PAPPA	ICOS	IL21
	PAX4	IFNG	IL22
	PCK1	IFNGR1	IL27
	PCSK1	IFNGR2	IL2RA
	PDK1	IGF1	IL2RB
	PIK3R1	IGF1R	IL4
	PLCB1	IGF2	IL4R
	PLXND1	IKBKG	IL5
	PNPLA3	IL10	IL6
	PON1	IL12RB1	IL6R
	PPARA	IL17A	IL7
	PPARD	IL17F	IL8
	PPARG	IL1A	IL9
	PPARGC1A	IL1B	IQGAP2
	PRLR	IL1R1	IRAK1
	PROX1	IL1RL1	IRF1
	PTEN	IL1RN	IRF3
	PTGS2	IL2	IRF5
	PTPRD	IL22	KCNN3
	RBP4	IL22RA1	KDR
	RNLS	IL27	KIR3DL2
	RREB1	IL3	LEP
	RXRA	IL4	LEPR
	RXRG	IL4R	LIPC
	SEPP1	IL5	LNPEP
	SERPINA12	IL5RA	LTA
	SERPINE1	IL6	LTF
	SH2B1	IL6R	MBL2
	SHBG	IL8	MICA
	SLC25A20	INHBB	MIR146A
	SLC27A4	INSR	MMP1
	SLC2A2	ITGB3	MMP10
	SLC2A4	KDR	MMP2
	SLC30A8	KIR2DL1	MMP3
	SLC6A4	KIR2DL2	MMP8
	SOS1	KIR2DL3	MMP9
	SREBF1	KIR2DL4	MTHFR
	SRR	KIR2DL5A	MTR
	SSR1	KIR2DP1	MTRR
	STK11	KIR2DS1	NFKB1
	STRA6	KIR2DS2	NFKB2
	TAS2R9	KIR2DS3	NOD2
	TCF1	KIR2DS4	NOS1
	TCF7L2	KIR2DS5	NOS2A
	TLE1	KIR3DL1	NOS3
	TMEM18	KIR3DL2	NR3C1
	TNF	KIR3DL3	NR3C2
	TP53	KIR3DP1	NR5A2
	TRPM6	KIR3DS1	OGG1
	UBE2E2	KL	OXT
	UTS2	KLRC2	PAR1
	VDR	LAMC1	PGR
	VEGFA	LEP	PGRMC1
	VPS26A	LEPR	PIGF
	WFS1	LGALS13	PLA2G4C
	WWOX	LHCGR	PLA2G4D
		LIPC	PON1
		LPA	PON2
		LPL	PPARA
		LTA	PPARG
		MBL2	PRKCA
		MCPH1	PTGDR
		MDM2	PTGER2
		MIF	PTGER3
		MINA	PTGES
		MIR146A	PTGES2
		MMP1	PTGFR
		MMP10	PTGS1
		MMP11	PTGS2
		MMP14	RAF1
		MMP16	RAP2C
		MMP2	REN
		MMP3	RLN2
		MMP7	SELS
		MMP8	SERPINB2
		MMP9	SERPINB8
		MPO	SERPINE1
		MTHFR	SERPINH1
		MTR	SFTPC
		MTRR	SFTPD
		NAMPT	SHMT1
		NFKB1	SLC23A1
		NLRP1	SLC23A2
		NLRP3	SOCS2
		NOD2	SOCS3
		NODAL	SOS1
		NOS2	STAT1
		NOS2A	STAT3
		NOS3	TFPI
		NPPA	TGFB1
		NPPB	TGFBR2
		NPY	THBD
		NQO1	THBS1
		NR1H2	TIMP1
		NR3C2	TIMP2
		OLR1	TIMP4
		OXTR	TIRAP
		PAPPA	TLR1
		PDE1C	TLR10
		PDGFB	TLR2
		PECAM1	TLR3
		PEE1	TLR4
		PGF	TLR9
		PIGF	TNF
		PITX2	TNFRSF1A
		PLA2G7	TNFRSF1B
		PLEKHG1	TNR
		PON1	TRAF2
		PPARG	TREM1
		PPIA	TSHR
		PRCP	TYMS
		PRSS8	VCAM1
		PTGER2	VDR
		PTGS2	VEGF
		PTX3	VEGFA
		REN	VEGFC
		RGS2	VWF
		RNLS	WASF3
		RUNX3	WNT4
		SCNN1B
		SELP
		SERPINA1
		SERPINE1
		SLC9A3
		SOD2
		SOD3
		SPARC
		ST8SIA4
		STC1
		SULF1
		SULT1A1
		SULT1A2
		TAP1
		TAP2
		TBXAS1
		TGFA
		TGFB1
		TGFBR1
		TGFBR2
		TH
		TH1L
		THBD
		THBS1
		THBS4
		TIMP1
		TIMP2
		TLR1
		TLR2
		TLR3
		TLR4
		TLR5
		TLR9
		TNF
		TNFRSF11A
		TNFRSF11B
		TNFSF11
		TNFSF13B
		TSHR
		TTN
		TXNRD2
		UTS2
		VAMP8
		VDR
		VEGF
		VEGFA
		VEGFC
		VWF
		WNK1
		XPA
		XRCC1

## Sheet: Raw_sets
Placental abruption	Gestational diabetes	Preeclampsia	Preterm birth
MTHFR	TCF7L2	MTHFR	TNF
PPARG	INS	NOS3	IL6
NOS3	GCK	ACE	IL1B
AGT	MTNR1B	AGT	MTHFR
THBD	PPARG	TNF	TLR4
THRB	CDKAL1	IL10	IL10
PRKCA	FTO	VEGFA	IL1RN
NDUFA12	ADIPOQ	HLA-G	MBL2
RFC1	IGF2BP2	AGTR1	CYP1A1
RORA	SLC30A8	SERPINE1	IL1A
BHMT	CDKN2A	IL6	IL4
SP1	KCNQ1	MMP9	PGR
ABCC8	GCKR	TGFB1	ADRB2
MTRR	KCNJ11	APOE	IL6R
NDUFA10	IRS1	IL1B	GSTT1
NDUFC2	CAPN10	IL1A	ACE
NR1H3	CDKN2B	GSTM1	TNFRSF1B
COX10	TNF	GSTT1	TNFRSF1A
CRY2	RBP4	ESR1	CD14
CTLA4	HHEX	FOXP3	PON1
CTNNA2	HLA-DQB1	LPL	IL2
CTNND2	LEP	COMT	TLR2
DGKB	HNF4A	LEPR	IL13
FGB	MTHFR	FASLG	MMP9
CNNM1	HNF1A	REN	VEGFA
HLA-A	HLA-DRB1	IL1RN	MMP1
HLA-B	ADRB3	IL4	IL1R1
HLA-DQB1	PPARGC1A	EPHX1	IL8
HLA-DRB1	IL6	GNB3	NOD2
HLA-DRB3	LEPR	ACVR2A	IGF1
HLA-DRB4	IGF2	GSTP1	VDR
HLA-DRB5	TCF1	TLR4	TLR9
FOXA3	PPARA	MMP2	IFNG
MYPOP	MC4R	KIR2DL4	IL4R
IGF2	ADCY5	EDN1	TGFB1
IL1RN	PIK3R1	FLT1	IL18
KCNJ11	IL10	TLR2	NOS3
ARNTL	FADS1	FAS	PTGS2
MIR17HG	VDR	MTR	IL1R2
SMAD2	FOXC2	HLA-C	MMP2
MTHFD1	ARAP1	AGTR2	SERPINE1
TNFRSF1A	CYP27B1	CYP11B2	NFKB1
ZNF28	GSTP1	LEP	CCL2
IRX1	IRS2	LTA	IL5
CAMK2B	JAZF1	CTLA4	CRHR2
ZNRF3	TFAP2B	CRP	COL1A1
COX5A	ENPP1	HLA-DQA1	NR3C1
CLOCK	PTPRD	IFNG	IL10RA
EPHX1	VEGFA	KIR3DL2	IL10RB
SERPINE1	RARRES2	LIPC	GSTM1
	LTA	SOD2	IL2RA
	MIF	ADIPOQ	PTGER3
	GIPR	PON1	NFKBIA
	DUSP9	PAPPA	IL15
	SLC2A2	ERAP2	CRHR1
	SLC2A4	ANXA5	PTGS1
	IL4	HIF1A	PLA2G4A
	2020-03-08	MTRR	PTGES
	MTNR1A	RGS2	IL2RB
	PROX1	UTS2	COL5A2
	STK11	KIR2DS1	PAFAH1B1
	PAX4	MBL2	PTGER2
	SLC27A4	SOD3	FAS
	CRY2	ICAM1	PLAT
	ADRA2A	HMOX1	MMP8
	ACE	FGB	COL3A1
	GSTM1	TH1L	COL5A1
	GSTT1	SELP	TLR3
	HNF1B	TGFBR2	SERPINH1
	TSPAN8	VEGFC	IL1RAP
	CYB5R4	PTGS2	IL12A
	WFS1	DDAH1	COL1A2
	NOTCH2	TLR3	EPHX2
	CAMK1D	MMP7	MTHFD1
	CYP2R1	TGFBR1	HSPA1B
	DGKB	THBD	CBS
	PON1	KIR2DL1	MMP3
	NOS3	PGF	UGT1A1
	CCL2	HLA-DRB1	TLR8
	CCL5	KIR2DS5	CBY1
	SHBG	LPA	HSPA6
	IDE	MMP3	CRHBP
	INSR	GAS6	CYP19A1
	MBL2	TAP1	ADH1B
	PCK1	XRCC1	TREM1
	GRB14	ENG	SLC6A4
	HFE	VDR	TSHR
	CYP24A1	PEE1	SLC23A1
	SREBF1	FLT4	OXTR
	TLE1	MMP1	CRH
	TUB	CETP	NOS2
	KCTD15	IL1R1	SCNN1A
	HKDC1	HLA-DQB1	TCN2
	SEC16B	DRD4	TIMP4
	KIAA0020	IGF1	NAT1
	NEU3	CSF2	PGRMC2
	AGER	IL27	GSTP1
	DRD2	STOX1	HSPA1L
	GCGR	NOD2	SCGB1A1
	GH1	PPARG	TLR7
	NLRP3	IL2RA	LTA
	APOA5	IL8	DHFR
	CPT2	TNFRSF1B	EDN2
	HLA-DRB3	CCR2	TIMP3
	HLA-DRB9	HTR2A	PTGFR
	HLA-G	CPB2	CCL8
	SCG3	EGF	PGRMC1
	UTS2	FGF2	CTLA4
	WWOX	CARD8	HSD11B1
	PPARBP	NQO1	APOE
	PRKCA	HLA-A	NFKBIE
	MAPK9	ITGB3	EPHX1
	PTH	TNR	PTPN22
	GPAM	KIR2DS2	HSPA1A
	UBL5	APOA1	DEFB1
	BMP7	TNFRSF11B	CRP
	SMPD1	PECAM1	IGFBP3
	NEUROD1	MIF	ADH1C
	ATP2A3	RNLS	CSF2
	AGMO	ERCC2	SFTPC
	LPL	COL1A1	MMP16
	MIR146A	CTH	NFKB2
	ARRB1	ADRB2	PPARG
	APOC3	CFH	CYP2D6
	IL18	KDR	NAT2
	SLC6A4	KIR2DS3	POMC
	SOS1	IL4R	MTRR
	SVIL	IL6R	KCNN3
	UCP2	FTO	FLT1
	HMGA2	LGALS13	TRAF2
	SOCS1	SOD1	IL12RB1
	CBL	NOS2	LST1
	SOCS3	KIR3DP1	HSPA14
	PRDM16	VEGF	PON2
	SCG5	FGF1	FSHR
	NRF1	KIR3DL3	IFNGR2
	NTRK2	ADM	FASLG
	PRLR	MMP8	CCL3
	RPS6KB1	KIR3DL1	TLR5
	MAF	KIR3DS1	HSPA4
	MC3R	APOB	PTCRA
	MC5R	IL2	COL4A3
	KIF3A	IL3	IGF1R
	BCDIN3D	KIR2DL3	NFKBIB
	CYP17A1	NPPA	PLAUR
	UTS2R	SELE	RLN2
	SOCS7	KIR2DL5A	AKAP10
	ZFAND6	VEGFB	AGTR1
	PARD3	VWF	GSTT2
	PRG4	CD14	IL3
	GLIS3	MPO	IL13RA2
	DIO2	IL12A	IL16
	ETV5	NAMPT	IRAK1
	FABP4	TIMP1	REN
	ALDH3A2	GP1BA	SELE
	TMEM5	HLA-E	TGFBR1
	CEBPA	IGF1R	OXT
	HYOU1	KIR2DP1	FOXP3
	COL3A1	IL1RL1	IL2RG
	TMEM18	APOC3	IL12B
	GHSR	IFNGR1	IL12RB2
	LOC284889	IL5	PRKCA
	HLA-DRB2	IL5RA	FGB
	HLA-DRB6	CXCR2	SELL
	APOA4	CYP1A1	SOD3
	PTPRA	CYP17A1	ICAM1
	RORC	ESR2	EDN1
	MTMR9	IL18	HSD17B7
	PNPLA3	INHA	SELP
	PRC1	KIR2DL2	MMP12
	NFE2L3	MAF	NOS2A
	CARTPT	SCNN1B	TIRAP
	FAS	CCL2	IL5RA
	IL1B	APEX1	CXCR2
	IL16	NLRP3	SERPINB2
	GRXCR1	CCR5	SHMT1
	LDLR	MIR146A	VEGF
	ARNTL	INSR	TIMP2
	MICA	IRS1	TAP1
	MYO1C	PLA2G7	SPTB
	NUCB2	KIR2DS4	ESR1
	PAPPA	IL12B	IL8RA
	PKLR	IL12RB2	KDR
	NOX4	IL13	FCGR2B
	SERPINE1	IDO1	ALOX5
	PDK1	KLK1	PECAM1
	VPS13C	LNPEP	NR3C2
	CTNNBL1	MMP10	LEP
	SCD	MMP11	PTBP1
	THADA	MMP13	CSF3
	STRA6	MMP19	AGT
	ABCC8	NPR1	CXCR1
	NAMPT	IL22	IL9
	CNR1	ERAP1	IL9R
	SLC16A11	ABCB1	TLR6
	FAIM2	KIR2DL5B	SFTPD
	NCOA6	PROC	TLR1
	LPIN1	PTGER2	PLA2G4C
	ARHGEF12	CXCL12	LTF
	SH2B1	MCPH1	NOS1
	HTR1B	RUNX3	IL17A
	LGALS1	SELENBP1	FGF2
	MAOA	ACVRL1	FLT4
	KATNAL1	JAK2	ALOX5AP
	CAT	SULT1A1	NR5A2
	LGR5	TBXAS1	CXCR3
	SLC25A12	THPO	CXCL2
	KLF7	LRP8	JUN
	DLK1	COL4A6	LOXL1
	FADS2	ERCC4	HSPG2
	VPS26A	CAPN10	HTR2A
	ARHGEF11	CDH13	GZMA
	NOS1AP	TRDN	HLA-DQA1
	PPARD	CRHBP	CYP2C8
	TRIB3	VCAN	CYP8B1
	UBE2E2	CX3CR1	DLAT
	UCP3	ADRB3	FCAR
	GYS2	CYP2C9	MS4A2
	RXRG	CYP19A1	FCGR3A
	SRR	DBH	MICA
	SSR1	DBP	CETP
	SSTR2	AGER	IQGAP2
	HLA-DQA1	CFI	IL1RAPL1
	FOXA2	IFNGR2	CCR2
	HTR2A	HSD11B2	CCR3
	HTR2C	LAMA1	COL4A4
	IL8	GPX4	CPS1
	IPF1	DROSHA	PHF11
	MSRA	HADHA	PDGFB
	NMB	COG2	PLG
	ATP2A1	SULF1	PDGFC
	SORBS1	FSHR	RAP2C
	RAPGEF4	SLC6A4	CXCL16
	SLC6A14	GCM1	RAF1
	KLF14	TSHR	CCL22
	FABP1	POU5F1	CXCL9
	GAD2	SELS	IL3RA
	MCHR1	PRKDC	NGF
	PCSK1	SAA@	MMP15
	GHRL	NOS2A	MUC4
	SURF1	MMP12	CD86
	TP53	MMP14	CXCL14
	VTN	MMP17	CD40LG
	LYZL1	OLR1	CCR2
	CDC123	OXTR	VCAM1
	MFN2	PAFAH1B1	CFTR
	PYY	KIT	CYSLTR1
	PTEN	LYZ	AKT3
	ELOVL5	INS	IL18BP
	SEPP1	HLA-DPA1	IL24
	MYL2	FGFR2	ADCY5
	NPY	ADCY8	ADD1
	PPY	COL5A2	FCGR2A
	SLC30A10	DEFA5	FCGR3B
	COX2	EDNRA	FGF7
	ATP8A1	LVRN	FN1
	CFTR	IL12RB1	FOS
	HSD11B1	GLRX	IL27
	HTR3A	ANG	GATA3
	IGF1	GPX1	GIF
	IL15	XRCC3	GJB2
	PDX1	IL1R2	GNB3
	TBC1D1	LRRC3	ANGPT2
	MTCH2	PTGER1	CXCL1
	STXBP4	PTGER4	TBX21
	NEGR1	SERPINA1	MGP
	GCG	PLAU	IL7
	GIP	PLAUR	CYP3A5
	HBA1	PPARA	IFNA6
	CLCA1	NR1H3	IFNA13
	CRHR1	WNK1	IFNAR2
	CRK	THBS1	EEFSEC
	TRPM6	THBS4	SRGN
	CYP27A1	CNR1	NPY
	AGRP	COL4A2	AURKA
	EXT2	HBEGF	TAC1
	MGEA5	FABP2	TAP2
	APOA1	FGF4	TGFB2
	BCL11A	ABO	MUC5B
	ELOVL2	KLRC2	CASP1
	RNLS	KRT18P42	BHLHE40
	SOX6	LGALS1	FGF18
	PRKAA2	SERPINC1	CD38
	SNAP25	NPPB	FADS1
	TCF20	CD28	AQP2
	PTPRF	ST8SIA4	ITGB3
	KCNB1	NANOG	ARG1
	FAM99A	IKBKG	MIF
	FAAH	TNFSF11	ND1
	COBLL1	CBS	OAS1
	PLXND1	TLR5	GZMB
	PLCB1	SEMA6A	HPGD
	NPC1	RASA1	APOA1
	NR3C1	SLC9A3	ELN
	HK1	PROS1	FCER2
	HLA-DRB5	IRAK4	PTGES3
	MMP9	PIGF	CR1
	ACLY	PIH	CR2
	NPY1R	PLAT	CSF1
	NPY2R	IL13RA2	ADAM33
	OAS1	IGF2	MBL1P
	TAS2R9	IGF2R	SGPL1
	RREB1	HSPA1B	CD80
	RXRA	KRT18P16	AZU1
	SLC25A20	MTHFD1	PTGDR
	ZBED3	ATM	RLN1
	MCHR2	NFKB1	CCL15
	CCKAR	EPHX2	CCL23
	PTER	ERCC1	GSTT2B
	RXRB	COL1A2	SPARC
	BDNF	COL3A1	TNR
	CHCHD9	COL4A3	KIR3DL2
	STAT3	COL4A5	LIPC
	ACP1	COL5A1	ND3
	POMC	FIGF	MTR
	MED1	IL17RA	MUC2
	PPP2CA	GJA4	MUC5AC
	ADAMTS9	GLO1	NGFR
	TRPV1	GRK4	IL11
	GGCT	ICOS	IRF1
	NMU	HLA-DPB1	ITGB2
	MADD	RIOK2	IFNA1
	HTR1A	SLPI	IFNA14
	INPPL1	ENPP1	CFH
	ITGA2B	STC1	HMGCR
	ITGB2	CASP8	FGFR4
	NOS2	MINA	ANGPT1
	NPY5R	AKR1C3	PAR1
	INSIG2	VAMP8	CYBA
	DPP4	ACVR2B	CD55
	TOR1A	TIMP2	AGTR2
	ESR1	TNFRSF1A	LOC100506495
	FABP3	ACTG2	CCL26
	FABP5	IL7R	COL4A1
	LYPLAL1	ITGA2	CXCL13
	PPARGC1B	ITGA2B	CENPE
	CTBP2	HLA-DRB4	CCL27
	ADRB1	HSD3B1	CHUK
	ADRB2	HSPA1L	STAT3
		ERVW-1	TACR3
		NKTR	VIP
		NODAL	FCN3
		CYP27B1	IL18R1
		CD55	SOCS2
		CYBA	TTF1
		COL4A1	SFTPA1
		CREBBP	SOD1
		CRHR2	SOD2
		PAR1	IL20
		CORIN	CCL7
		ECE1	PPBP
		EP300	PRF1
		FANCG	IL21
		FGFR4	PAFAH1B2
		GNRHR	JAK1
		ANGPT1	GNLY
		PRCP	WASF3
		RNF17	MMP14
		PRSS8	MMP17
		IL22RA1	LEPR
		ACE2	LYZ
		SLC22A5	GLRX
		SPARC	ANG
		NR3C2	CXCL3
		MDM2	IFNA2
		LHCGR	IFNA8
		DHFR	APOC3
		ELN	IFNGR1
		IL10RA	CYP2E1
		AQP2	DEFA5
		EDIL3	EBF1
		IL17F	ABCA1
		CSE	ESR2
		CSF1	FGF3
		CYP2D6	FGFR2
		CYP3A	VEGFC
		FCGR2B	TLR10
		NEDD4L	SOCS3
		GSTZ1	SLC23A2
		HLA-B	CDH1
		HPGD	WNT4
		PITX2	SELS
		TLR9	CCL28
		XPA	DPP10
		ROCK2	SOS1
		HSPA1A	BPI
		HSPG2	STAT1
		DICER1	TGFBR2
		MMP15	CCL5
		ATP2B1	CCL13
		PDE1C	CCL19
		PDGFB	CCL24
		PDGFC	CXCL6
		PTGER3	METTL7B
		PLEKHG1	FCER1A
		SULT1A2	FNDC5
		NR2F1	COL4A6
		TGFA	COMT
		TLR1	VCAN
		DIO1	IL23R
		DLAT	CYP2C9
		DRD1	CYP3A4
		DEFB1	IRF9
		IL1RAPL1	MASP2
		CLU	RLN3
		COL4A4	CCR5
		KIAA0101	IFNAR1
		NR1H2	IKBKB
		LIPE	HAVCR1
		LTF	PLA2G4D
		IL17A	IL19
		INHBB	HDC
		IL3RA	HFE
		PPIA	HLA-G
		ATG16L1	IRF3
		PTGS1	IRS1
		PTX3	JAK2
		SEPP1	LNPEP
		TAP2	LPL
		UMOD	MIR146A
		ACOX2	ARRB1
		CASP3	ARRB2
		TNFRSF11A	STAT4
		IL33	TACR2
		NLRP1	SERPINA7
		FN1	TBXAS1
		GJB2	TFPI
		ERCC5	THPO
		CSF3	TYK2
		IL28RA	HAVCR2
		IL18BP	TNFRSF6B
		TLR6	CD40
		TXNRD2	RAN
		TNFSF13B	CCL1
		ADD1	CCL16
		CRHR1	PROC
		NPY	PF4
		HSD3B2	SERPINB8
		HSD17B3	MMP10
		ANGPT2	MMP11
		CXCR1	MMP13
		IL9	MMP19
		IL9R	MUC1
		KLRD1	NPR1
		LAMC1	IL22
		ERVFRD-1	IRAK4
		CD46	PGF
		MGP	PIGF
		MMP16	NPPA
			OGG1
			BHMT
			CCL4
			CCL18
			CCL25
			CXCL5
			PROS1
			PSMB8
			THBD
			CD9
			CD28
			IL27RA
			STAT5A
			STAT6
			VEGFB
			VWF
			PTGES2
			LPA
			ND2
			MUC7
			NCF2
			IL8RB
			IL13RA1
			APOB
			IGF2
			IGF2R
			CD209
			HNMT
			FGF1
			FIGF
			IL17RA
			GJA4
			COL4A5
			KCNMB2
			CDX2
			CSF3R
			FABP2
			FCN2
			FGF4
			CHIA
			GP1BA
			HLA-E
			IFNA5
			COL4A2
			SIRPA
			MMP7
			SERPINC1
			IL15RA
			IRF5
			NPSR1
			CCL11
			CCL14
			CCL17
			CARD15
			SFTPB
			SLC19A1
			THBS1
			THBS4
			TIMP1
			PPARA
			IL26
			PTGER1
			PTGER4
			PLAU
			FRMD7
			FADS2
			TYMS
			CAT
			IKBKAP
			APOL1
